# Supplementary material for: Effects of Saccharomyces cerevisiae Fermentation on Off-Odour Reduction and Flavour Compounds in Pig Large Intestines
Source: Foods. 2025 Jun 23;14(13):2204. doi: 10.3390/foods14132204 (PMC12248678; doi:10.3390/foods14132204)
Supplement: Supplementary file 1 [file foods-14-02204-s001.zip]

Archive with 4 entries (4 files):
- Table S1. All flavor substance data  in PLIs under different processing methods.xlsx
- Table S2. The flavor substance data between SC5 and blank.xlsx
- Table S3. The flavor substance data between SC5 and WF.xlsx
- Table S4. The flavor substance data between WF and blank.xlsx
