# Supplementary material for: Effects of Saccharomyces cerevisiae Fermentation on Off-Odour Reduction and Flavour Compounds in Pig Large Intestines
Source: Foods. 2025 Jun 23;14(13):2204. doi: 10.3390/foods14132204 (PMC12248678; doi:10.3390/foods14132204)
Supplement: Supplementary file 1 [file foods-14-02204-s001.zip › Table S1. All flavor substance data in PLIs under different processing methods.xlsx]

## Sheet: Sheet1
Compounds	Formula	Class I	CAS	NIST_RI	Odor	Threshold	Blank-1	Blank-2	Blank-3	WF-1	WF-2	WF-3	SC5-1	SC5-2	SC5-3	QC01	QC02	QC03
3-Hexanone-2,2,4,4-d4	C6H8D4O	Aldehyde,Ketones,Esters	24588-54-3	780.600103466115	-	-	8.26638e+06	7.85352e+06	9.06411e+06	6.81159e+06	6.60034e+06	8.08248e+06	5.8707e+06	4.80922e+06	5.22975e+06	7.11608e+06	7.29648e+06	7.0966e+06
p-Cymene	C10H14	Benzene and substituted derivatives	99-87-6	1025.987	woody, citrus	0.0114	68348.4	50750.9	57875.4	48626.2	44319	59965.8	42993.1	39068.7	39494.1	52602.3	52485.4	52509.8
1,3,5,7-Cyclooctatetraene	C8H8	Aldehyde,Ketones,Esters	629-20-9	888.0	-	-	180958	115262	130168	102170	149705	195554	246223	89506.3	155114	150352	150356	150008
3-methyl-6-(1-methylethyl)-Cyclohexene	C10H18	Hydrocarbons	5256-65-5	959.0	-	-	29246.4	24873.6	31681.7	20061	19365	27260.6	16594.3	14829.6	16443.2	22033.6	22067.7	22015.4
Cyclohexene, 4-methyl-1-(1-methylethenyl)-	C10H16	Hydrocarbons	586-67-4	1018.0	-	-	23721.8	19035.2	19368.5	16422.5	13228.4	19747.2	18013.2	10496.6	10860.7	15659.5	15660.9	15612.6
1-propenyl-Benzene	C9H10	Benzene and substituted derivatives	637-50-3	1000.0	-	-	94719.5	95626.3	93065.3	88747.8	96428.2	113634	85801.8	87337	83909	94135.5	94134.5	93824.1
Mesitylene	C9H12	Benzene and substituted derivatives	108-67-8	1020.0	-	0.83	157633	126227	137104	111378	102460	150565	83423.2	85019.5	74273.2	115896	115994	115571
2,6,10-Trimethyltridecane	C16H34	Hydrocarbons	3891-99-4	1419.0	-	-	35741.8	93465.3	61568.7	29689	28312.1	36557.1	71591.8	30448.3	43923.9	41442.7	41500.5	41605.3
Methenamine	C6H12N4	Alcohol and amines	100-97-0	1088.0	-	2800	9439.26	9356.68	9580.94	7150.55	6226.41	8544.8	5185.55	4864.74	5134.34	7729.4	7697.76	7729.4
3,4-Hexanedione	C6H10O2	Aldehyde,Ketones,Esters	4437-51-8	802.0	buttery, toasted, almond, nutty, caramel	-	1.7083e+06	1.03713e+06	1.66229e+06	723523	935182	1.40262e+06	1.45208e+06	1.11863e+06	1.26024e+06	1.39228e+06	1.39324e+06	1.38752e+06
2,4-Dithiapentane 2,2-dioxide	C3H8O2S2	Others	20163-71-7	1077.0	-	-	9624.81	9610.21	9850.67	7349.54	6393.34	8812.92	5294.83	4929.11	5329.9	8021.48	7988.09	7988.63
(1.alpha.,2.alpha.,3.beta.)-1,2,3-trimethyl-Cyclohexane	C9H18	Hydrocarbons	7667-55-2	903.0	-	-	119948	74636.9	116674	58685.9	69900.9	99306.2	83950.8	63790.7	71355.2	96068.7	96037.9	95652.2
(Z)-4-methyl-2-Decene	C11H22	Hydrocarbons	74630-30-1	1059.0	-	-	121040	101082	110038	64235.5	75856.7	93890.4	71808.3	62978.1	76533.9	92882.8	92443	92856.2
o-Xylene	C8H10	Benzene and substituted derivatives	95-47-6	894.211	geranium	7	170113	121586	130078	117056	130445	163139	136547	91710.1	124242	130900	131557	131008
Cyclopentanemethanamine, 5-amino-2,2,4-trimethyl-	C9H20N2	Alcohol and amines	67907-32-8	1304.0	-	-	7078.53	7441.11	7633.76	4487.61	3572.07	4614.28	5882.34	5204.48	5691.19	6196.77	6163.72	6196.78
2,3-Dimethylcyclohexylamine	C8H17N	Alcohol and amines	42195-92-6	1046.0	-	-	103261	95912.6	59756	73514.1	71537.8	82849.1	64235	53860	63397.1	74217.8	73993.3	73820.1
3-Ethyl-2,6,10-trimethylundecane	C16H34	Hydrocarbons	1000432-25-9	1355.0	-	-	7107.12	14906.2	13112.7	6588.82	6842.8	7083.85	15783.7	7236.11	8752.03	12971.2	12899.1	12935.9
Ethylbenzene	C8H10	Benzene and substituted derivatives	100-41-4	862.671719564188	-	2.20525	254207	194476	206338	178089	217079	291060	237058	139077	206687	228631	228555	227340
2-Chloro-2-methylhexane	C7H15Cl	Halogenated hydrocarbons	4398-65-6	790.0	-	-	2.45162e+06	1.39812e+06	2.41133e+06	998430	1.29663e+06	2.10374e+06	2.01345e+06	1.61531e+06	1.88726e+06	2.00403e+06	2.0159e+06	2.00378e+06
Methyl ethyl cyclopentene	C8H14	Hydrocarbons	19780-56-4	860.0	-	-	316645	266915	290459	228611	200112	296928	171269	173937	168052	235405	236812	235373
2-FurancarboxAldehyde, 5-methyl-	C6H6O2	Aldehyde,Ketones,Esters	620-02-0	964.602683178535	spice, caramel, maple	0.5	4.56532e+07	3.97518e+07	4.22858e+07	3.73128e+07	3.44877e+07	4.34469e+07	2.39903e+07	2.54852e+07	2.53498e+07	3.57054e+07	3.59267e+07	3.57737e+07
4-ethyl-Octane	C10H22	Hydrocarbons	15869-86-0	952.0	-	-	4.52769e+07	3.94267e+07	4.20003e+07	3.66224e+07	3.34996e+07	4.30287e+07	2.37101e+07	2.52166e+07	2.50598e+07	3.54397e+07	3.56428e+07	3.54193e+07
2,3-dimethyl-1,3-Heptadiene	C9H16	Hydrocarbons	74779-65-0	868.0	-	-	170348	140824	153149	118753	108618	158125	95193.6	92299.8	90925.1	123776	124551	123749
4-methyl-1-Pentanol	C6H14O	Alcohol and amines	626-89-1	796.0	nutty	4.1	2.36614e+06	1.05811e+06	2.30575e+06	633635	1.19734e+06	1.98912e+06	1.92831e+06	1.56619e+06	1.83187e+06	1.89969e+06	1.90977e+06	1.89738e+06
5-Ethylcyclopent-1-enecarboxAldehyde	C8H12O	Aldehyde,Ketones,Esters	36431-60-4	1020.0	-	-	44764.7	34107.6	65692	31815.7	26139.1	61341.3	40841.4	40642.1	38689.6	58205.9	58215.6	57833.8
2,7-dimethyl-2,6-Octadiene	C10H18	Hydrocarbons	16736-42-8	985.0	-	-	484269	355634	425686	319955	275237	384213	203193	228271	206618	372131	374615	373741
1,5-Pentanediamine	C5H14N2	Alcohol and amines	462-94-2	1004.0	-	190	231242	142578	222026	97873.3	117444	189284	126894	95703.5	108677	165971	166716	165577
4-tert-Butylthiazole	C7H11NS	Heterocyclic compounds	6081-24-9	1046.0	-	-	23478.9	21149.7	18854.5	15059.6	13068.6	16329.5	12763.8	10723	13564.9	14347.2	14341.8	14247.8
Heptanal	C7H14O	Aldehyde,Ketones,Esters	111-71-7	901.304121022431	fresh, aldehydic, fatty, green, herbal, wine, ozonous	0.0028	240309	145646	217526	109436	127263	203012	156811	120617	127755	180953	179883	179634
Pyrazine, 2-methyl-5-(1-methylethyl)-	C8H12N2	Heterocyclic compounds	13925-05-8	1029.0	green, coffee, nutty, earthy	-	50280.3	42077.3	43709.8	35651.2	37189.6	42164.9	33034.4	29227.7	29486.8	43015.2	42688.9	42851.7
N-ethyl-Cyclopentanamine	C7H15N	Alcohol and amines	45592-46-9	959.0	-	-	5.31162e+06	4.63108e+06	4.92389e+06	4.0473e+06	3.75365e+06	4.75958e+06	2.63003e+06	2.57415e+06	2.50357e+06	3.8907e+06	3.92183e+06	3.91355e+06
Sorbic acid vinyl ester	C8H10O2	Aldehyde,Ketones,Esters	42739-26-4	990.0	-	-	78088.5	75527.5	82997.1	68074.7	56009.7	81807.7	47794.5	47477.2	44099.3	70630.8	70308.9	70031
Benzyl methyl ketone	C9H10O	Aldehyde,Ketones,Esters	103-79-7	1128.0	almond	-	130356	33807.1	116152	79983	77575	102828	85812.1	62531.6	71761.9	94699.3	94125.9	93887.4
7-methyl-5-Octen-4-one	C9H16O	Aldehyde,Ketones,Esters	32064-78-1	996.0	-	-	76065.6	60204.3	76935.2	60963.5	47964.4	69047.7	26912.8	37533.9	40687.2	58932.3	58413	58655.5
Cyclopentanone	C5H8O	Aldehyde,Ketones,Esters	120-92-3	791.0	minty	31	509258	269599	497124	203439	269504	406848	400551	335926	355159	403672	407006	403424
(R)-1-methyl-5-(1-methylethenyl)-Cyclohexene	C10H16	Terpenoids	1461-27-4	1018.0	-	0.045	50471.5	55947.6	66438.4	51783.1	47009.5	41698.8	52471.8	36601.1	42187	57654.5	58128.6	57605.2
6-methyl-2-Heptanone	C8H16O	Aldehyde,Ketones,Esters	928-68-7	956.0	camphor	0.0081	6352.11	18695.9	7186.49	14741.7	12876.6	14493.5	10487.9	13447.1	10245.4	18556.7	18384.1	18498.7
5-methyl-2-Hexanone	C7H14O	Aldehyde,Ketones,Esters	110-12-3	858.73993368072	peardrop, sweet	0.0099	105704	103244	103876	106039	95219.6	94214.1	101209	73826.3	95283.9	97443.9	97648.4	96737.1
1-(1-methylethyl)-2-nonyl-Cyclopropane	C15H30	Hydrocarbons	41977-39-3	1412.0	-	-	24605.9	29414	38970.8	21743	19405.7	24491.3	35590.5	20637.6	32860.4	29425.9	29119.4	29419.4
Ethanone, 1-(2-methyl-1-cyclopenten-1-yl)-	C8H12O	Aldehyde,Ketones,Esters	3168-90-9	996.0	-	-	19352.5	17203.9	15520.1	13985.7	13102.8	14729.5	8864.46	10456.3	10856.9	14273.2	14139	14277.8
o-Toluidine	C7H9N	Alcohol and amines	95-53-4	1105.0	-	0.11	155729	122906	139635	99302.5	83604.8	112327	75353.9	67569.9	75600.5	113929	115034	115061
1,2,5-Trimethylpyrrole	C7H11N	Heterocyclic compounds	930-87-0	856.0	-	-	257571	215763	230590	191248	165979	243786	137028	130088	132562	190806	192567	190673
Pentanoic acid, 3-methyl-	C6H12O2	Organic acid and Its derivatives	105-43-1	953.069719042664	animalic, sharp, acid, cheese, green, fruity, sweaty	0.046	69015.6	59563.5	63100.8	53312.8	47802	61669.7	37338.7	37245	36032.2	52595.6	52601.6	52089.4
2-Propenoic acid, oxiranylmethyl ester	C6H8O3	Aldehyde,Ketones,Esters	106-90-1	865.0	-	-	270806	238311	248793	214209	178247	254953	154518	148457	162464	204409	206389	204335
(S)-2-Chloro-3-methylbutyric acid	C5H9ClO2	Organic acid and Its derivatives	26782-74-1	951.0	-	-	278869	246837	261237	214723	199090	254796	146968	144653	145987	215843	217317	215130
2,3-Hexanedione	C6H10O2	Aldehyde,Ketones,Esters	3848-24-6	786.0	dry, sweet, caramel, buttery, oily, fatty, creamy, phenol, fruity	15	244076	158065	256649	107622	144445	239345	217123	195674	245827	229434	229826	227400
2-methyl-Octane	C9H20	Hydrocarbons	3221-61-2	865.0	-	-	1.00325e+06	849707	923321	742209	652569	951355	541227	534134	539890	745998	752463	744361
Butanoic acid, 3-methyl-, ethyl ester	C7H14O2	Aldehyde,Ketones,Esters	108-64-5	855.329227854098	strawberry, candy, fruity	0.0001	96268.5	78890.3	86346.6	67531.6	61385.1	90752	50471.1	49077.7	50806.5	71604.5	71578	70820.1
N,N-Dimethylacetamide	C4H9NO	Alcohol and amines	127-19-5	868.261487446708	ammoniacal	170	172062	151366	167662	129374	119951	170819	97639	93607.2	95936.2	131845	132454	131022
Diallyl Sulfur compounds	C6H10S	Others	592-88-1	860.177404295051	sulfury, onion, garlic, horseradish, metallic	0.1	8.36073e+06	7.08771e+06	7.6814e+06	6.21806e+06	5.50599e+06	7.97066e+06	4.46691e+06	4.43688e+06	4.36786e+06	6.28243e+06	6.3273e+06	6.25874e+06
3,3-dimethyl-2-Hexanone	C8H16O	Aldehyde,Ketones,Esters	26118-38-7	868.0	-	-	1.98143e+06	1.66885e+06	1.82722e+06	1.44164e+06	1.2779e+06	1.89348e+06	1.05625e+06	1.0447e+06	1.04406e+06	1.47937e+06	1.48084e+06	1.4646e+06
5-Heptenal, 2,6-dimethyl-	C9H16O	Aldehyde,Ketones,Esters	106-72-9	1054.99199145756	fresh, ozonous, melon, fresh air, sweet, green	0.016	3.74475e+07	3.14524e+07	3.39065e+07	2.6729e+07	2.34225e+07	2.7917e+07	1.94103e+07	1.78856e+07	1.85892e+07	2.84759e+07	2.84565e+07	2.81626e+07
(2,2,6-Trimethyl-bicyclo[4.1.0]hept-1-yl)-methanol	C11H20O	Alcohol and amines	78996-11-9	1266.0	-	-	43360.9	42434.2	48043.6	33517.1	25118.2	30578.7	29572	20117.6	30991.3	41383.6	41151.9	40921.2
2-Butoxyethyl acetate	C8H16O3	Aldehyde,Ketones,Esters	112-07-2	1060.0	sweet, fruity	6.5	423643	382475	254420	285721	270487	308166	232565	206105	245499	275896	272915	272783
3-Methyl-1-adamantanecarboxylic acid	C12H18O2	Organic acid and Its derivatives	1000504-38-9	1384.0	-	-	20260.2	26806	28053.7	17703.9	15454.9	11934.5	26025.4	13879.8	25332.3	19568.4	19455	19678.3
2,3-Dimethyldecane	C12H26	Hydrocarbons	17312-44-6	1157.0	-	-	56840.6	42969.3	55000.7	35374.6	31401.4	39832.8	26158	24456.7	28643.2	40557.8	41022	40600.1
5-methyl-3-Hexanone	C7H14O	Aldehyde,Ketones,Esters	623-56-3	855.0	-	0.04	189209	205609	216711	188954	150163	180635	155036	141985	162372	160497	161628	159797
3-methyl-Cyclopentanone	C6H10O	Aldehyde,Ketones,Esters	1757-42-2	832.0	roasted, beefy	-	57400.6	53941.6	65439	55251.6	53216	55925	38163.7	35888.4	31900.7	55941.3	56581.8	56609
Piperidine	C5H11N	Heterocyclic compounds	110-89-4	865.0	heavy, sweet, floral, animalic	70.6	1.74518e+06	1.4992e+06	1.59643e+06	1.28553e+06	1.13678e+06	1.65222e+06	952244	921149	953202	1.29428e+06	1.30841e+06	1.29324e+06
1,6-Heptadien-4-ol	C7H12O	Alcohol and amines	2883-45-6	860.0	-	-	210743	197939	203240	168810	152574	198131	148420	114914	151240	151548	152817	151040
5H-5-Methyl-6,7-dihydrocyclopentapyrazine	C8H10N2	Heterocyclic compounds	23747-48-0	1095.0	earthy, baked, potato, peanut, roasted	0.05	114306	90842.6	107539	72476.3	68599.2	94056.1	55141.6	49177.9	58493.7	81974	81675.2	81014.9
2-Methyl-1-nonene-3-yne	C10H16	Hydrocarbons	70058-00-3	1000.0	-	-	68828	50942.9	57380.2	46904.1	42190.1	51677.3	34058.9	32662.4	31912.1	52902.7	52919.2	53523.3
Limonene	C10H16	Terpenoids	138-86-3	1018.0	citrus, herbal, terpene, camphor	0.01	117474	85067.3	100471	74521.7	74089	116379	65461.3	52120.5	67928.3	97163.6	97565.8	98296
Acetylpyrazine	C6H6N2O	Heterocyclic compounds	22047-25-2	1017.0	popcorn, nutty, corn, chip, bread, crust, chocolate, hazelnut, coffee	0.01	57401.8	53672.7	56563.3	45176.1	43623.8	73394.1	39496.5	49903.3	40481.4	51464.4	52083.3	51664.7
2-Methoxythiophene	C5H6OS	Heterocyclic compounds	16839-97-7	870.0	mustard	-	3.58332e+06	3.0502e+06	3.29465e+06	2.63257e+06	2.27274e+06	3.38792e+06	1.90377e+06	1.87106e+06	1.90316e+06	2.67698e+06	2.7015e+06	2.66858e+06
2,3-dihydro-Benzofuran	C8H8O	Heterocyclic compounds	496-16-2	1036.0	-	0.048	11393	7926.97	10597.4	8246.93	7401.97	8130.25	7208.55	9281.16	7818.54	12000.9	11909.8	11856
2-propenyl-Cyclohexane	C9H16	Benzene and substituted derivatives	2114-42-3	969.0	-	-	820057	719622	765417	627013	566723	735564	428780	422752	396120	617502	624756	617165
Benzene, 1,2,4-trimethyl-	C9H12	Benzene and substituted derivatives	95-63-6	994.9432	plastic	0.26	98205	85946	104346	82223.5	84746.4	110157	83497.7	71005.4	70414.6	100280	99661.4	99035.6
Dodecanal	C12H24O	Aldehyde,Ketones,Esters	112-54-9	1402.0	soapy, waxy, aldehydic, citrus, green, floral	10	6408.89	11382.8	7885.43	5219.99	4450.74	4336.83	10862.7	3916.12	7899.48	7080.39	7084.17	7169.37
1,3,6-Octatriene, 3,7-dimethyl-, (Z)-	C10H16	Terpenoids	3338-55-4	976.0	warm, floral, herbal, flowery, sweet	0.034	578425	598605	650914	513643	407522	492115	360947	311839	390748	551610	547402	544780
2,2,4,4-Tetramethyloctane	C12H26	Hydrocarbons	62183-79-3	1045.0	-	-	585742	512960	373562	391938	365839	424383	331298	284979	336466	388831	388896	384012
2,3,6,7-tetramethyl-Octane	C12H26	Hydrocarbons	52670-34-5	958.0	-	-	117145	115639	112728	95112.9	86281.5	102526	70513.4	74272	72641.4	98452.7	97651.1	97233.3
1-(1-cyclohexen-1-yl)-Ethanone	C8H12O	Aldehyde,Ketones,Esters	932-66-1	1027.0	-	-	13540.9	11026.9	10813.8	9071.64	8194.95	11664.9	6552.22	6609.7	6253.22	9754.06	9631.52	9658.39
.beta.-Myrcene	C10H16	Terpenoids	123-35-3	992.018779342723	musty, balsamic, spice	0.015	202005	165155	164682	146624	128035	159539	76278.7	77439.6	73879.3	167112	168359	166286
Butanoic acid, 3-methyl-, butyl ester	C9H18O2	Aldehyde,Ketones,Esters	109-19-3	1046.35193133047	apple, pear, fruity, sweet, pineapple, green, peach	0.078	506628	445089	343582	353564	327186	389313	287933	243864	289279	345028	340974	340647
Octane, 2,6,6-trimethyl-	C11H24	Hydrocarbons	54166-32-4	966.0	-	-	394395	343921	365121	301416	273976	355459	212066	206406	203465	302672	305274	301361
6-Nonenoic acid, methyl ester	C10H18O2	Aldehyde,Ketones,Esters	20731-21-9	1191.0	-	-	16902	16985.5	19813.6	16055.5	11263.4	12242	8619.77	8591.75	10904.5	19296.6	19321.6	19069.4
2-Propanol, 1-(dimethylamino)-, acetate (ester)	C7H15NO2	Aldehyde,Ketones,Esters	32188-28-6	869.0	-	-	705673	604815	651232	519500	457360	666560	389126	371214	369644	525821	531847	524849
Estragole	C10H12O	Benzene and substituted derivatives	140-67-0	1202.4811218986	sweet, sassafrass, anisic, spice, green, herbal, fennel	0.035	22290.3	15270.1	21538.9	17155.2	14332	21431.9	19087.1	18210.4	12748.5	15358.9	15152	15357.5
2,3-dimethyl-Heptane	C9H20	Hydrocarbons	3074-71-3	854.0	-	-	382072	345180	355128	299674	271138	359604	244399	213009	248616	277349	274121	273623
3,5-Dimethylpyrazole	C5H8N2	Heterocyclic compounds	67-51-6	1010.0	-	-	24176.7	21565.6	25700.3	18766.2	17297.1	24094	13471.8	14528.7	13847.5	22166	22329.9	22028
1-(3-butyloxiranyl)-Ethanone	C8H14O2	Aldehyde,Ketones,Esters	17257-80-6	1005.0	-	-	381678	70955.4	342579	48183.4	62122.5	304223	211730	48213.8	48173.7	266849	265892	263156
1H-Tetrazol-5-amine	CH3N5	Heterocyclic compounds	4418-61-5	1396.0	-	-	83367.2	171788	95063.9	72791.3	70712.1	40666.9	126904	69581.6	114644	105192	104852	106300
isothiocyanato-Cyclopropane	C4H5NS	Others	56601-42-4	951.0	-	-	39735.6	35134.4	43008	35811.7	30777.5	47007.9	23591.6	28082.7	33467.2	35372.3	35875.6	35875.8
2H-Pyran-2-one, tetrahydro-6-methyl-	C6H10O2	Aldehyde,Ketones,Esters	823-22-3	1095.14407684098	creamy, fruity, coconut	0.02683	469865	154554	180666	135986	273406	408071	93583.1	230902	252117	375683	370700	370413
Geranyl acetate	C12H20O2	Aldehyde,Ketones,Esters	105-87-3	1384.01098901099	lemon	0.1	20584.4	37517.9	17403.4	15832.3	15154.6	9929.47	17885.6	31110.7	18526.4	17196.6	16958.2	17109
Cyclooctane	C8H16	Hydrocarbons	292-64-8	959.0	-	3.6	2.86352e+06	2.50118e+06	2.65653e+06	2.16357e+06	1.98218e+06	2.53487e+06	1.50207e+06	1.50259e+06	1.46922e+06	2.15508e+06	2.18489e+06	2.16212e+06
Nonane, 2,6-dimethyl-	C11H24	Hydrocarbons	17302-28-2	1018.0	-	-	10172.9	11146.2	11296.7	9252.68	8481.77	14406.7	5816.16	5810.07	5397.46	9592.87	9709.27	9570.57
3-Aminopyridine	C5H6N2	Heterocyclic compounds	462-08-8	986.0	-	-	1.32611e+07	1.32956e+07	1.42777e+07	1.21704e+07	9.43688e+06	1.14765e+07	8.42303e+06	7.14913e+06	8.69961e+06	1.3002e+07	1.28531e+07	1.2814e+07
3,4-bis(1,1-dimethylethyl)-2,2,5,5-tetramethyl-Hexane	C18H38	Hydrocarbons	62850-21-9	1440.0	-	-	10227.6	29522.6	17411.5	9320.52	9318.9	11335.3	28332.6	8635.6	15569.7	14099.6	14081.6	13897.3
2-Octen-1-ol, (E)-	C8H16O	Alcohol and amines	18409-17-1	1067.615	green, citrus, vegetable, fatty	0.02	6.56018e+07	5.18621e+07	5.5834e+07	4.22263e+07	3.69213e+07	4.44704e+07	2.93049e+07	2.83128e+07	2.96078e+07	4.59396e+07	4.61014e+07	4.54186e+07
1-methyl-Cyclopentanol	C6H12O	Alcohol and amines	1462-03-9	811.0	-	-	8.84334e+06	8.53364e+06	8.81918e+06	7.78417e+06	7.05392e+06	7.92416e+06	5.57132e+06	5.27231e+06	5.58164e+06	7.54388e+06	7.61109e+06	7.49801e+06
2,5-dimethyl-3-Hexanone	C8H16O	Aldehyde,Ketones,Esters	1888-57-9	824.0	-	-	17964.6	23725.1	21146.4	16776.6	23006.5	14560.3	19536	16363.6	21100.8	16167.8	15926.7	16159.3
1,3-Benzodioxole	C7H6O2	Heterocyclic compounds	274-09-9	1025.0	-	-	116354	103021	124583	92057	84522.5	141750	65121.6	78919.6	66626.5	106641	106733	108442
trans-3-methyl-6-(1-methylethyl)-Cyclohexene	C10H18	Hydrocarbons	1124-26-1	959.0	-	-	3.33587e+06	2.90914e+06	3.09266e+06	2.53523e+06	2.39789e+06	2.96832e+06	1.76698e+06	1.73682e+06	1.73719e+06	2.50154e+06	2.53867e+06	2.52308e+06
Naphthalene	C10H8	Benzene and substituted derivatives	91-20-3	1189.55223880597	pungent, dry, tarry	0.05	347965	209953	142643	157174	245910	206023	411051	187092	274470	244776	244660	241060
2-Hydroxymethyl-2-methyl-pyrrolidine-1-carboxaldehyde	C7H13NO2	Heterocyclic compounds	1000189-82-1	1278.0	-	-	65443.5	61809.3	71455.8	44146.6	36282.3	48557.6	44598.2	32063	43838.3	58604.1	58130.1	57725.9
1-methyl-1H-Pyrrole-2-carboxaldehyde	C6H7NO	Heterocyclic compounds	1192-58-1	955.0	roasted, nutty	0.037	4.40445e+06	3.82756e+06	4.05441e+06	3.33668e+06	3.05007e+06	3.95411e+06	2.19237e+06	2.32816e+06	2.32511e+06	3.24296e+06	3.29241e+06	3.29505e+06
Tetradecane	C14H30	Hydrocarbons	629-59-4	1400.0	mild, waxy	10	147278	306297	164120	125065	123225	70360.1	219805	118357	199224	179503	178729	181467
tetrahydro-Thiazole	C3H7NS	Heterocyclic compounds	504-78-9	886.0	-	-	8309.1	6261	5853.14	4677.69	6590.91	7313.11	7305.33	4473.86	6236.09	6996.38	6891.95	6979.52
2,5-Dimethylfuran-3-thiol	C6H8OS	Heterocyclic compounds	55764-23-3	968.0	lamb, meaty, sulfury	-	185514	170622	180180	155343	137142	164667	94816.4	92315.1	93726.4	146665	148939	148906
2-Bromo dodecane	C12H25Br	Halogenated hydrocarbons	13187-99-0	1446.0	-	-	15789.2	47740.3	27028.2	16634.3	12298.9	17656.2	37392.5	14160	28744.5	21928	22067.1	21732.3
2-Ethylpiperidine	C7H15N	Heterocyclic compounds	1484-80-6	1026.0	-	-	17472.7	16125.5	17335.4	14957.3	10954.7	16595.4	9846.68	45095	9817.86	16298.1	16166.5	16045.1
Heptanoic acid, ethyl ester	C9H18O2	Aldehyde,Ketones,Esters	106-30-9	1097.80042918455	fruity, pineapple, cognac, rummy, wine	0.002	45772.8	36764.3	41828.1	28246.1	23339.6	36778.6	21814.7	20831.5	24034.3	35051.1	34533.4	34496.8
Propanoic acid, 2-methyl-, 3-hydroxy-2,2,4-trimethylpentyl ester	C12H24O3	Aldehyde,Ketones,Esters	77-68-9	1331.0	-	-	112139	131012	130946	70326	61671.3	74636.6	93184.9	53586.5	82455.4	100655	100514	99094.9
1,2,3-trimethoxy-Propane	C6H14O3	Hydrocarbons	20637-49-4	781.0	-	-	407928	384740	406603	328624	298649	412795	267173	234045	216771	342829	342538	337264
1-butyl-Cyclobutanol	C8H16O	Alcohol and amines	20434-34-8	989.0	-	-	13550.1	5882.62	10034.1	4407.92	4949.97	11143.9	5905.97	4742.58	3997.93	8230.84	8341.05	8208.04
Benzoic acid, ethyl ester	C9H10O2	Aldehyde,Ketones,Esters	93-89-0	1160.0	fruity, dry, musty, sweet, wintergreen	1.43	768349	765516	818109	592974	483114	598168	366243	392677	434870	678121	671382	667236
Acetic acid, butyl ester	C6H12O2	Aldehyde,Ketones,Esters	123-86-4	815.395614871306	ethereal, solvent, fruity, banana	0.01	3.76909e+06	3.63462e+06	3.78961e+06	3.32742e+06	3.04165e+06	3.33579e+06	2.36279e+06	2.22554e+06	2.31607e+06	3.23379e+06	3.25601e+06	3.20339e+06
Acetophenone	C8H8O	Aldehyde,Ketones,Esters	98-86-2	1067.82283884738	sweet, pungent, hawthorn, mimosa, almond, acacia	0.065	46621.2	43694	48561.9	21883.8	31498.9	21550.5	37420.8	29894.1	31731	44263.9	43904.6	43547.7
5-methyl-3-Hexanol	C7H16O	Alcohol and amines	623-55-2	815.0	-	0.41	1.79251e+06	1.75983e+06	1.77215e+06	1.57203e+06	1.42393e+06	1.61869e+06	1.14774e+06	1.08561e+06	1.14436e+06	1.51424e+06	1.53307e+06	1.50805e+06
3,5,5-trimethyl-2-Hexene	C9H18	Hydrocarbons	26456-76-8	816.0	-	-	1.70676e+07	1.64475e+07	1.71359e+07	1.50401e+07	1.38054e+07	1.51594e+07	1.0706e+07	1.01184e+07	1.04865e+07	1.46547e+07	1.47427e+07	1.45016e+07
Propanoic acid, 2-methyl-, 2-methylbutyl ester	C9H18O2	Aldehyde,Ketones,Esters	2445-69-4	955.0	fruity, ethereal, tropical, banana	0.014	34880.8	33063.6	33145.5	26307.3	25135.8	31797.8	23038	19541.2	21586	29768.9	30232.9	29740.9
3-Hexanol	C6H14O	Alcohol and amines	623-37-0	780.0	alcoholic, fusel, rummy, whiskey, guava, apple	0.8205	6.62845e+06	6.16716e+06	6.54001e+06	5.47455e+06	4.78848e+06	6.79625e+06	4.40676e+06	3.8952e+06	3.52853e+06	5.55932e+06	5.56635e+06	5.47727e+06
2-Hexenal	C6H10O	Aldehyde,Ketones,Esters	505-57-7	814.0	sweet, almond, fruity, green, leafy, apple, plum, vegetable	0.017	3.16861e+07	3.05342e+07	3.18742e+07	2.78648e+07	2.56156e+07	2.80806e+07	1.98229e+07	1.87172e+07	1.93484e+07	2.71849e+07	2.73482e+07	2.68971e+07
6-Nonynoic acid, methyl ester	C10H16O2	Aldehyde,Ketones,Esters	20731-17-3	1200.0	-	-	44237.8	49920.5	50585	27267.7	25379.1	27684.3	28912	23634	24945.2	44206.2	44897.5	44159.7
2-pentyl-Piperidine	C10H21N	Heterocyclic compounds	33354-97-1	1324.0	-	-	32901.1	39731.2	36245.9	22155.1	19936.4	23498.7	26815.2	15777.9	25902.4	30449.7	30255.3	29953.8
Pulegone	C10H16O	Terpenoids	89-82-7	1244.49244060475	pepperminty, camphor, fresh, herbal, buchu	0.13	30180.2	25879.7	34188.6	20926.2	19097.4	18551.7	16499.6	14750.3	17957.3	27886.8	27434.7	27794.3
1,3-Dioxolane	C3H6O2	Hydrocarbons	646-06-0	578.0	-	51	85704.3	86739.9	93052.9	79247.4	83074.1	74455.4	80489.8	68780.7	62939.9	82579.3	83849	82460.3
N,N-dimethyl-1,2-Ethanediamine	C4H12N2	Alcohol and amines	108-00-9	820.0	-	-	5.05505e+06	4.94702e+06	5.07766e+06	4.48542e+06	3.98193e+06	4.49326e+06	3.16953e+06	2.99491e+06	3.09883e+06	4.36578e+06	4.37085e+06	4.29779e+06
1-Butanol, 3-methyl-, formate	C6H12O2	Aldehyde,Ketones,Esters	110-45-2	818.0	plum, black currant, ethereal, vinegar, dry earthy, fruity, green	149	1.11088e+06	1.10472e+06	1.095e+06	1.02983e+06	889934	996691	723551	657524	710554	953422	961812	945757
2,3-Butanediol	C4H10O2	Alcohol and amines	513-85-9	786.96558915537	buttery, creamy	10	7.25146e+06	7.51075e+06	7.18687e+06	5.98848e+06	5.42926e+06	7.51186e+06	4.85674e+06	4.29866e+06	3.8001e+06	6.17978e+06	6.17386e+06	6.07353e+06
Nonanal	C9H18O	Aldehyde,Ketones,Esters	124-19-6	1105.02673796791	aldehyde, citrus, orange peel	0.001	461292	261136	353967	224059	263734	410936	332395	257377	278781	358183	364190	364513
4-tert-Butylcyclohexyl acetate	C12H22O2	Aldehyde,Ketones,Esters	32210-23-4	1322.0	woody, cedary, floral, oily, herbal, balsamic, green, fruity	0.86	90072.9	109733	109321	59552.3	54505	65938.1	83170	47825.5	70015.9	88569	88205.1	87096.4
Propanedinitrile	C3H2N2	Nitrogen compounds	109-77-3	810.0	-	-	5.21793e+06	5.09227e+06	5.23681e+06	4.56693e+06	4.10272e+06	4.60209e+06	3.27125e+06	3.08278e+06	3.24744e+06	4.53099e+06	4.5045e+06	4.45331e+06
Furan, 2-pentyl-	C9H14O	Heterocyclic compounds	3777-69-3	992.700729927007	fruity, green, earthy, beany, vegetable, metallic	0.006	32470.3	24256.4	35229.9	28118.6	25604.5	31430.4	36468.2	37270.1	33278.4	30170.2	30790.7	30763.1
1-methyl-3-(1-methylethyl)-Cyclohexane	C10H20	Hydrocarbons	16580-24-8	1023.0	-	-	41785.9	44684.2	43186.9	31651.6	29602.9	39833.1	22122	24626.9	34619.2	37487.1	36889.3	36848.6
BenzeneacetAldehyde	C8H8O	Aldehyde,Ketones,Esters	122-78-1	1045.59613319012	floral, honey, rose, cherry	0.0063	46290	39198.6	45256.2	41825.9	36615.3	45687.9	39375.2	38152.7	38860.2	53299.6	52442.7	52388.6
2-Methylthiolane, S,S-dioxide	C5H10O2S	Others	1003-46-9	1248.0	-	-	488129	539195	582323	372558	276780	330989	314558	228951	303564	475083	467054	475570
Benzene, 2-ethyl-1,4-dimethyl-	C10H14	Benzene and substituted derivatives	1758-88-9	1119.0	-	-	96268.2	69839.9	79953.1	72298.1	73759	72246.7	86988.4	40849.6	57523	71023.3	69870.9	69789.5
4(1H)-Pyridone	C5H5NO	Heterocyclic compounds	108-96-3	1001.0	-	-	74340.6	43799.7	58794.1	28841.8	30294	57802	39778.8	28443.3	31920.1	40487.1	40639.2	39956.7
Undecane, 2-methyl-	C12H26	Hydrocarbons	7045-71-8	1164.0	-	10	16818.1	13401.5	13126.6	10609	10480.3	13162.5	9755.04	7463.5	7765.63	12961.2	12770.5	12737.1
(E)-2-Octenal	C8H14O	Aldehyde,Ketones,Esters	2548-87-0	1057.36392742796	fresh, cucumber, fatty, green, herbal, banana, waxy, leafy	0.003	2.88693e+06	2.40387e+06	2.59695e+06	1.86385e+06	1.62308e+06	1.94922e+06	1.35612e+06	1.2549e+06	1.29474e+06	2.07566e+06	2.09215e+06	2.05582e+06
3-Dodecyne	C12H22	Hydrocarbons	6790-27-8	1231.0	-	-	198596	178599	191682	155683	118653	139451	131248	93106.8	126300	193831	190465	192799
isothiocyanato-Cyclohexane	C7H11NS	Others	1122-82-3	1251.0	-	-	610250	750716	727604	478590	361204	423470	408546	298019	388654	602997	592464	595551
1-(3-methylbutyl)-Cyclopentene	C10H18	Hydrocarbons	37689-15-9	1005.0	-	-	92542.9	50540.5	85046.9	36251	41880	80928.9	49385.3	35366	42013.1	63907	63176.8	62777.8
Benzene, n-butyl-	C10H14	Benzene and substituted derivatives	104-51-8	1092.0	-	0.014	69461.1	57325.4	66108	47872.8	39253.6	57735.3	37316	32317.9	31989.2	58346.2	57404.4	57300.5
2-methyl-3-Pentanol	C6H14O	Alcohol and amines	565-67-3	775.0	-	0.42	6.46512e+06	6.58778e+06	6.30498e+06	5.34313e+06	4.69611e+06	6.54016e+06	4.26951e+06	3.78864e+06	3.37005e+06	5.44749e+06	5.45764e+06	5.3626e+06
2,6-Nonadienal, (E,Z)-	C9H14O	Aldehyde,Ketones,Esters	557-48-2	1154.74919957311	cucumber, green	1e-05	278039	233240	262102	171351	157223	186235	146781	123839	146009	241096	240358	236839
Linalool	C10H18O	Terpenoids	78-70-6	1100.58886509636	floral, green	0.006	2.01303e+06	1.63785e+06	1.85203e+06	1.41603e+06	1.10517e+06	1.55875e+06	1.2429e+06	894224	1.22309e+06	1.55714e+06	1.53611e+06	1.52906e+06
6-methyl-2,4-Heptanedione	C8H14O2	Aldehyde,Ketones,Esters	3002-23-1	1024.0	-	-	50896.4	41644.6	45790.7	34932.5	33113.5	41602.8	26524.8	22386.4	28021.9	36974.7	36308.4	36695.6
3,6-Dimethyl-2,3,3a,4,5,7a-hexahydrobenzofuran	C10H16O	Heterocyclic compounds	70786-44-6	1103.0	herbal, dill	0.03	22238	16003.1	20136.3	14681.8	12368.3	15352.1	10095.7	10274.9	11611	16076.2	16274.9	15974.6
3(2H)-Furanone, dihydro-2-methyl-	C5H8O2	Aldehyde,Ketones,Esters	3188-00-9	810.0	sweet, solvent, bread, buttery, nutty	5e-06	1.73551e+08	1.67241e+08	1.73883e+08	1.52533e+08	1.36235e+08	1.55909e+08	1.09847e+08	1.03643e+08	1.07395e+08	1.49864e+08	1.50704e+08	1.47914e+08
1,4-ButanediAmine	C4H12N2	Alcohol and amines	110-60-1	905.0	animalic, rotten, fishy	22	51117.1	31414.9	51609.8	23536.1	22093.5	39079.2	38776	30684.1	34605.4	44651.4	45415.4	44610.6
5-methyl-Hexanenitrile	C7H13N	Nitrogen compounds	19424-34-1	898.0	-	-	106258	84939.2	101150	56595.1	55764.9	85490.3	74323.3	62183.2	69226.9	91962.1	90317.4	92071.5
(3R,6S)-2,2,6-Trimethyl-6-vinyltetrahydro-2H-pyran-3-ol	C10H18O2	Heterocyclic compounds	39028-58-5	1255.0	woody	3	264896	239935	253965	165081	156968	185517	173259	98219.7	167692	257997	253276	254950
(2-Aziridinylethyl)amine	C4H10N2	Alcohol and amines	4025-37-0	815.0	-	-	5.94463e+06	5.84337e+06	5.88171e+06	5.26226e+06	4.64982e+06	5.27247e+06	3.72898e+06	3.52137e+06	3.61918e+06	5.13397e+06	5.12777e+06	5.03713e+06
Citral	C10H16O	Terpenoids	5392-40-5	1273.0415991356	sharp, lemon, sweet	0.1	53040.6	52078.3	56804.1	37163.8	30846.3	39770.8	38589.4	29076.4	41496.1	47748	48590.5	47685.9
5-Methyl-4-hexene-1-yl acetate	C9H16O2	Aldehyde,Ketones,Esters	1000426-93-8	1068.0	-	-	81001.9	71663.5	71609.9	51770.8	45392.3	55994.2	34435.5	35845.7	35800.3	61158.1	61570.2	60409.1
4-(1-methylethyl)-2-Cyclohexen-1-one	C9H14O	Aldehyde,Ketones,Esters	500-02-7	1069.0	spice, cumin, caraway, woody, herbal	-	6725.68	7685.97	9755.19	6897.36	5659.51	8910.14	6803.91	6683.73	6926.36	7841.07	7986.52	7963.61
(Z)-8-methyl-2-Decene	C11H22	Hydrocarbons	74630-25-4	1059.0	-	-	786339	647925	712560	510219	438799	534453	374440	347393	351350	583087	581100	572009
pentyl-Cyclopropane	C8H16	Hydrocarbons	2511-91-3	818.0	-	-	4.00746e+06	3.87291e+06	3.99317e+06	3.58283e+06	3.26263e+06	3.64793e+06	2.57117e+06	2.39125e+06	2.47288e+06	3.47549e+06	3.49912e+06	3.43264e+06
2-methoxy-2-Octen-4-one	C9H16O2	Aldehyde,Ketones,Esters	24985-48-6	1113.0	-	-	68250.1	43326.5	58836.8	39045.2	38487	55133	43645.9	33394.4	36374.2	50763	51245.7	50268.4
1,2-diethyl-Benzene	C10H14	Benzene and substituted derivatives	135-01-3	1106.0	-	0.052	10821	9184.55	11800.8	9334.86	10384.1	9726.71	11177.2	7281.3	7077.86	9996.01	9975.22	9807.66
N,N-dimethyl-Urea	C3H8N2O	Alcohol and amines	598-94-7	778.0	-	-	734576	721132	727030	648297	544786	654760	505828	437541	458392	637876	631203	625366
1,3-Hexadiene, 3-ethyl-2-methyl-	C9H16	Hydrocarbons	61142-36-7	868.0	nutty	-	98126.7	84354.2	86419	75101.5	64568	91192.5	51650	54827.5	50679.1	74799.3	73900.2	73347.1
Benzene, 1-ethyl-2-methyl-	C9H12	Benzene and substituted derivatives	611-14-3	1006.0	-	0.36	75725.2	65346.5	70683.2	58241	61979.4	79749.8	60320.7	51628.9	47765.7	67783.5	66541.5	66440.5
6-methyl-7-Oxa-8-azabicyclo[4.2.1]non-8-ene	C8H13NO	Heterocyclic compounds	1000362-10-7	1092.0	-	-	679023	516085	606542	528387	360281	520510	348268	324101	299489	606042	596155	594125
2-Heptanone	C7H14O	Aldehyde,Ketones,Esters	110-43-0	890.657769304099	fruity, spicy, sweet, herbal, coconut, woody	0.65	10703.5	6630.46	9467.52	7835.36	5720.53	7516.53	6048.48	5832.17	6810.18	7691.94	7539.04	7624.76
[1R-(1.alpha.,3a.alpha.,7a.alpha.)]-1,2,3,6,7,7a-hexahydro-2,2,4,7a-tetramethyl-1,3a-Ethano-3aH-indene	C15H24	Terpenoids	4545-68-0	1416.0	-	-	2479.54	2725.09	3683.23	3562.13	3381.19	2197.02	2710.82	2324.25	3273.52	3889.83	3943.27	3864.35
2-hydroxy-BenzAldehyde	C7H6O2	Aldehyde,Ketones,Esters	90-02-8	1045.59613319012	medicnal, spicy, cinnamon, wintergreen, cool	0.34	12611	11581.5	14226.8	9995.72	8476.36	11189.2	9347.05	9049.37	9789.33	11693.5	11524.2	11454.2
1-Octanol	C8H18O	Alcohol and amines	111-87-5	1069.76369495166	intense citrus, rose	0.022	295103	252667	277474	200385	173595	202381	142156	130150	140399	227803	228036	223333
1-Tetrazol-2-ylethanone	C3H4N4O	Heterocyclic compounds	51410-11-8	991.0	-	-	2.27746e+06	1.06226e+06	1.81367e+06	864975	1.05144e+06	2.00039e+06	2.2292e+06	2.1242e+06	2.29772e+06	1.54478e+06	1.56196e+06	1.57567e+06
6-Methyl-3,5-heptadiene-2-one	C8H12O	Aldehyde,Ketones,Esters	1604-28-0	1107.0	-	0.1	2.0233e+06	1.56718e+06	1.86055e+06	1.28975e+06	1.04183e+06	1.4558e+06	896761	827534	893663	1.56207e+06	1.54154e+06	1.53048e+06
n-Caproic acid vinyl ester	C8H14O2	Aldehyde,Ketones,Esters	3050-69-9	974.0	-	-	1.49773e+06	703315	1.19209e+06	567673	694267	1.31032e+06	1.46184e+06	1.39329e+06	1.51152e+06	1.00241e+06	1.01994e+06	1.02251e+06
2-Butenoic Acid, 2-methyl-	C5H8O2	Organic acid and Its derivatives	13201-46-2	860.0	-	-	109903	90987.3	101729	90021.1	78797.1	106470	67988.1	67070.7	75162.8	100265	100124	98120.4
Decane	C10H22	Hydrocarbons	124-18-5	1015.0	alkane	10	243129	212109	238353	169454	155535	207642	105129	132738	139335	198747	197250	194713
Mequinol	C7H8O2	Alcohol and amines	150-76-5	1090.0	phenol	-	848985	663955	767999	539090	432362	598950	370349	353878	369723	658550	650597	645040
ethylidene-Cyclohexane	C8H14	Hydrocarbons	1003-64-1	903.0	-	-	55717.3	39755.3	60110.2	28323.6	26905.9	58530.5	35749.9	30829.7	35002.6	50119.9	49210	49123.2
7-Oxabicyclo[4.1.0]heptane, 1-methyl-4-(1-methylethenyl)-	C10H16O	Terpenoids	1195-92-2	1031.0	fresh, citrus, minty, spearmint, herbal	0.1	21317.9	17669.3	13492.8	12992.6	17704.4	19418.4	16560.1	16323.4	15987.4	18083.5	17717.6	18042.1
3-Cyclohexene-1-ethanol	C8H14O	Alcohol and amines	18240-10-3	1105.0	-	-	337029	276868	311081	235032	182342	254424	161667	155233	155170	272215	270218	266605
Cyclooctanemethanol	C9H18O	Alcohol and amines	3637-63-6	1263.0	-	-	28200.1	29361.1	33326.5	26611.3	18654.8	24154.2	23182.1	16478.4	22980.5	32761.1	32186.3	32078.1
(E)-3-Nonen-2-ol	C9H18O	Alcohol and amines	38285-42-6	1086.0	-	-	379646	353035	385139	296047	244199	288778	217793	179463	209124	334372	327883	327354
2(5H)-Furanone, 3-hydroxy-4,5-dimethyl-	C6H8O3	Aldehyde,Ketones,Esters	28664-35-9	1088.0	extremely sweet, strong caramel, maple, burnt, sugar, coffee	0.011	62696.8	55937.4	61801.4	49516.7	43072.9	49508.5	27768.3	32311	36139.8	58595	57569.2	57365
Hydrazine, 1,1-diethyl-2-(1-methylpropyl)-	C8H20N2	Nitrogen compounds	67398-40-7	1000.0	-	-	21599.9	20128.5	23999.6	19791.2	24555.1	22278.9	18906.7	17911.6	15182.9	21640.9	21224.8	21178.7
3-Cyclopentyl-1-propanol	C8H16O	Alcohol and amines	767-05-5	1102.0	-	-	411090	320384	386893	276973	227040	309885	194422	186028	195629	329087	324672	322140
1-Heptanol	C7H16O	Alcohol and amines	111-70-6	970.422535211268	grassy	0.003	18614.1	23287.2	23833.9	16362.5	12522.9	12654.2	15072.4	14134.7	12884.6	18258.1	18233.8	17855.1
2,5-Dimethylcyclohexanone	C8H14O	Aldehyde,Ketones,Esters	932-51-4	1013.0	-	-	18162.7	16805.8	16072.2	13523.9	13618.6	14987.5	10801.4	9713.7	11269.7	15827.7	15503.2	15654.2
Hexanenitrile	C6H11N	Nitrogen compounds	628-73-9	863.0	-	0.0032	97207.8	98373.3	105431	97128.5	93619.9	140476	92172.8	97722.7	90779.2	96754.4	96110.8	94715.5
1-Ethyl-1H-pyrazole-3,4-diamine	C5H10N4	Heterocyclic compounds	1000460-38-8	1281.0	-	-	26029.4	24845	27657.5	19168.7	11770.5	18218.9	16173.2	13258.3	17555.9	23293	23244.2	22805.3
Decanal	C10H20O	Aldehyde,Ketones,Esters	112-31-2	1206.42895732037	sweet, aldehydic, waxy, orange peel, citrus, floral	0.0001	11254.7	8298.62	10715.1	6332.84	8264.5	7372.09	8519.01	7120.18	6550.75	9945.5	9748.15	9730.5
Cyclohexanol, 1-methyl-4-(1-methylethylidene)-	C10H18O	Terpenoids	586-81-2	1191.0	terpineol, lilac	-	23740.1	16885.2	19775.3	15539.3	12223.4	12236.3	12542.3	13009.7	13761.8	18567.9	18404.9	18171.3
4-Cyanocyclohexene	C7H9N	Nitrogen compounds	100-45-8	1028.0	-	-	10707.7	9511.49	10528.8	9212.88	11514.3	8641.04	11324.6	6865.21	8328.12	11549.9	11308.4	11330.3
2-butyl-1-Octanol	C12H26O	Alcohol and amines	3913-02-8	1277.0	-	-	14643.4	13171.9	14145	9437.35	7121.1	9757.75	9606.87	6082.13	10325.1	12336.1	12074.4	12355.2
Fumaric acid, ethyl 2-methylallyl ester	C10H14O4	Aldehyde,Ketones,Esters	1000330-54-1	1325.0	-	-	20837.9	23943.8	24146.7	15617.8	13306.6	15915.2	18328	11208.1	16004.1	19868.5	19588.6	19435.2
CyclohexylAmine	C6H13N	Alcohol and amines	108-91-8	862.482235907153	-	9.83	1.11333e+06	1.07881e+06	1.05253e+06	814638	721306	1.04342e+06	607129	581084	588906	910472	910847	891100
Ethanol, 2-butoxy-	C6H14O2	Alcohol and amines	111-76-2	905.47730829421	-	1.9	118427	78892	106796	45373.7	73538.2	91373.2	64039.5	56660.3	57290.4	94360	93594.3	92280.3
2,6-Lutidine	C7H9N	Heterocyclic compounds	108-48-5	882.425390810043	nutty, amine, woody, bread, cocoa, oily	0.003	30948.4	28817.4	30246.9	24884.4	32538.6	33072.8	31693.8	24100.1	25925.9	27681	27727.6	27081.2
3-methyl-Nonane	C10H22	Hydrocarbons	5911-04-6	951.0	-	-	254855	239358	247004	206095	178383	223263	135057	133691	159874	204706	207476	202843
2-Nonenal	C9H16O	Aldehyde,Ketones,Esters	2463-53-8	1161.0	fatty, green, waxy, cucumber, melon	0.0001	7853.78	6689.1	7886.23	5394.44	4980.14	4959.49	4154.23	3382.97	3897.58	6431.84	6314.06	6284.73
3-methyl-2(5H)-Furanone	C5H6O2	Heterocyclic compounds	22122-36-7	897.0	-	-	28180.7	21069.1	25725.4	20118.5	22670.1	26984	20698	18990.8	19505.9	24424.2	24365.8	24938.6
Cyclohexanone, 2,2,6-trimethyl-	C9H16O	Aldehyde,Ketones,Esters	2408-37-9	1086.0	pungent, thujone, labdanum, honey, cistus	0.0001	153383	136430	147758	110526	93068.6	115848	82063.5	70029	82919	127105	124380	124129
2-Nonanone, 3-(hydroxymethyl)-	C10H20O2	Aldehyde,Ketones,Esters	67801-33-6	1093.0	fresh, sweet, green, weedy, earthy, herbal	-	449142	368353	434696	297203	314470	441237	219260	191633	268497	369975	367100	361411
octahydro-1H-Indene	C9H16	Benzene and substituted derivatives	496-10-6	981.0	-	-	867426	656747	786130	586727	499073	727756	246914	392010	342486	600321	607538	614165
2-methyl-2-Decene	C11H22	Hydrocarbons	23381-92-2	1100.0	-	-	2.29255e+06	1.81223e+06	1.9755e+06	1.55664e+06	1.16745e+06	2.14981e+06	1.0399e+06	947385	1.30431e+06	1.80566e+06	1.78742e+06	1.76359e+06
2,4-Imidazolidinedione, 1-methyl-	C4H6N2O2	Heterocyclic compounds	616-04-6	1084.0	-	-	1.23092e+06	1.19483e+06	1.23111e+06	965206	774882	970646	690048	562254	682734	1.11738e+06	1.09309e+06	1.09088e+06
1-Hexanol	C6H14O	Alcohol and amines	111-27-3	869.208770257388	ethereal, fusel, oily, fruity, alcoholic, sweet, green	0.0056	1.1155e+06	1.09761e+06	1.05973e+06	816361	820870	1.0581e+06	608682	598673	596449	922810	921318	900138
3-methyl-Cyclohexanone	C7H12O	Aldehyde,Ketones,Esters	591-24-2	952.0	minty, camphor, medicinal	0.46	31550.7	30690.9	35170.5	25382.1	28399.7	37225.7	32266.7	32958	31202.2	35909	35096.3	35352.2
1,4-dimethyl-Pyrazole	C5H8N2	Heterocyclic compounds	1072-68-0	804.0	-	-	39549.4	45211	59358.4	40552.8	39050.6	48199.6	29881.4	19762	27366.5	50398.7	49243.8	50040.2
o-Cymene	C10H14	Terpenoids	527-84-4	1042.0	gasoline	0.01144	68348.4	50750.9	57875.4	48626.2	44319	59965.8	42993.1	39068.7	39494.1	52602.3	52485.4	52509.8
3-Hexen-1-ol, propanoate, (Z)-	C9H16O2	Aldehyde,Ketones,Esters	33467-74-2	1091.0	green, fresh, fruity, apple, pear, vegetable, melon, banana, peach	-	1.57952e+06	1.4017e+06	1.50798e+06	1.22743e+06	969358	1.17699e+06	859951	729246	836580	1.39237e+06	1.36708e+06	1.35889e+06
1-Iodoundecane	C11H23I	Hydrocarbons	4282-44-4	1529.0	-	-	5766.99	16525.3	12049.5	9458.79	7388.71	9370.45	14291.6	3573.34	14147.4	7111.53	7282.51	7295.98
4-methyl-1-Undecene	C12H24	Hydrocarbons	74630-39-0	1085.0	-	-	58838.4	59073.1	54636.3	46028.1	40242	46467.5	26805.2	30608.3	34005.1	56639.3	56361.6	55289.7
Formic acid, heptyl ester	C8H16O2	Aldehyde,Ketones,Esters	112-23-2	1081.0	green, waxy, floral, herbal, plum, apple, cucumber	-	118923	106821	113481	88220.6	69849.9	85866.7	59096	57022.8	62113.1	100048	99082.2	97576.3
3-methyl-Undecane	C12H26	Hydrocarbons	1002-43-3	1150.0	-	-	47009.1	39530.8	52712.2	25466.9	26561.3	23225.7	19639.9	17643.2	26157.1	29017.7	28432	28302.3
2(3H)-Furanone, dihydro-5-propyl-	C7H12O2	Aldehyde,Ketones,Esters	105-21-5	1085.0	sweet, coconut, nutty, caramel, tonka, hay	0.4	8.76507e+06	8.18106e+06	8.5348e+06	6.54588e+06	5.3168e+06	6.48969e+06	4.76358e+06	4.07973e+06	4.65224e+06	7.67829e+06	7.50811e+06	7.49011e+06
2-Methylheptanoic Acid	C8H16O2	Organic acid and Its derivatives	1188-02-9	1109.0	waxy, green, cheese, sweaty, buttery, milky	29.5	5.75202e+06	4.53552e+06	5.09853e+06	3.94847e+06	3.00144e+06	5.52252e+06	2.56558e+06	2.37441e+06	3.22174e+06	4.55762e+06	4.51601e+06	4.4466e+06
(S)-(+)-6-Methyl-1-octanol	C9H20O	Alcohol and amines	110453-78-6	1094.0	-	-	764493	611105	670660	520201	398459	550547	342274	318270	332790	605092	599541	590326
(E,E)-2,4-Dodecadienal	C12H20O	Hydrocarbons	21662-16-8	1418.0	grapefruit, orange, fatty, citrus	-	21034.4	26525.3	19722.6	23802.2	15811.3	17948.3	22010.3	13073	17061.2	18529.3	18677.1	18215.4
Undecane, 4,4-dimethyl-	C13H28	Hydrocarbons	17312-68-4	1229.0	-	-	53703.2	46275	50514.4	39290.3	29680	43785.9	30445.8	22942.1	31209.1	47300.6	46226.6	46121.5
1-Tetradecene	C14H28	Hydrocarbons	1120-36-1	1392.0	mild pleasant	2	10257.8	22781.1	12113.2	9999.27	9627.41	5373.39	14770	9989.56	14977.9	13826.1	13522.2	13858
4-Allyl-1,6-heptadiene-4-ol	C10H16O	Alcohol and amines	10202-75-2	1077.0	-	-	744841	695684	718738	607613	484036	547911	415958	351858	410117	679476	666133	662577
3-ethenyl-Cyclooctene	C10H16	Hydrocarbons	2213-60-7	1092.0	-	-	792191	625412	731595	579135	432685	827554	375557	340914	468583	643565	630669	627503
5H-Tetrazol-5-Amine	CH3N5	Alcohol and amines	1000273-02-0	1155.0	-	-	380452	320387	358441	239340	190020	241121	180999	148251	175155	309157	302049	301325
Undecane, 4,7-dimethyl-	C13H28	Hydrocarbons	17301-32-5	1207.0	-	-	49808.6	41406.7	47810.7	37828.8	26774.4	39678.3	18978.5	22442.8	28722.6	43737.5	42911.4	42625.9
1,3-Dimethyl-1H-pyrazole-4-carbaldehyde	C6H8N2O	Heterocyclic compounds	25016-12-0	1082.0	-	-	322371	298843	322252	232398	192764	230987	168267	144443	164777	280387	273866	273150
(1-methylethylidene)-Cyclohexane	C9H16	Hydrocarbons	5749-72-4	980.0	-	-	126033	95169	120754	83362	79876.9	105278	117244	122568	118528	111305	108568	111572
3,3,6-trimethyl-1,5-Heptadiene	C10H18	Hydrocarbons	35387-63-4	906.0	-	-	29563.6	24033.2	26853.3	8938.99	19927.1	28884.7	21078.4	16412.2	21612.3	26120.6	25815.4	26502.2
Dodecane	C12H26	Hydrocarbons	112-40-3	1214.0	alkane	10	183652	151432	174002	110875	92476.9	124779	95969.6	76504.1	95337.5	153114	150525	149194
4H-1,2,4-Triazol-4-amine	C2H4N4	Heterocyclic compounds	584-13-4	896.0	-	-	27424.5	27172.3	28409.8	15668.3	18155.1	22040.5	25410.8	21846.4	24342.4	23330.7	22758.4	22760.5
.alpha.-Methylstyrene	C9H10	Benzene and substituted derivatives	98-83-9	983.694530443757	-	2.2	11028	7986.81	7899.3	7225.02	7876.35	8336.11	7380.2	6420.93	6579.91	9743.46	9766.23	9500.71
Undecane, 5-methyl-	C12H26	Hydrocarbons	1632-70-8	1156.0	-	-	3.18695e+06	2.66904e+06	2.74473e+06	2.14145e+06	1.6272e+06	1.96023e+06	1.5495e+06	1.28152e+06	1.48388e+06	2.67233e+06	2.64267e+06	2.60383e+06
Propanoic acid, pentyl ester	C8H16O2	Aldehyde,Ketones,Esters	624-54-4	969.0	sweet, fruity, apricot, pineapple, tropical, banana	0.085	190726	181522	182154	167125	137580	185387	122936	128041	131878	169470	165510	165024
1,4-diethenyl-Benzene	C10H10	Benzene and substituted derivatives	105-06-6	1086.0	-	-	121539	114439	124361	88636.7	73051.8	90616.8	65804.3	55516.4	66754.6	106803	104378	103988
2H-1,2-Oxaborin, 2,3,3-triethyl-3,6-dihydro-	C10H19BO	Heterocyclic compounds	32765-44-9	1174.0	-	-	1.04861e+06	854028	1.00302e+06	683886	545843	652654	509202	336745	490571	888330	876761	865375
5-Hydroxymethylfurfural	C6H6O3	Aldehyde,Ketones,Esters	67-47-0	1163.0	fatty, buttery, musty, waxy, caramel	1000	954222	781617	870545	591667	477661	572113	444576	286910	432016	774729	764395	754111
5-methyl-2-(1-methylethyl)-2-Cyclohexen-1-one	C10H16O	Aldehyde,Ketones,Esters	5113-66-6	1158.0	-	-	731917	613435	632734	485562	380376	444606	356226	305624	350556	619815	615706	603297
2-chloro-Octane	C8H17Cl	Halogenated hydrocarbons	628-61-5	957.0	-	-	39776.6	31013.1	40460.5	28723	34028.7	39133.5	36247.2	35845.7	35750.9	38137.1	37875.2	37076
2-Methylisoborneol	C11H20O	Terpenoids	2371-42-8	1161.0	earthy, musty	0.00048	6.72996e+06	5.7029e+06	6.3932e+06	4.34568e+06	3.3984e+06	5.12832e+06	3.24241e+06	2.68986e+06	3.88852e+06	5.69688e+06	5.62272e+06	5.54259e+06
2-Ethylpiperazine	C6H14N2	Heterocyclic compounds	13961-37-0	1171.0	-	-	1.44771e+06	1.19993e+06	1.29545e+06	985862	725171	879921	686887	569169	655112	1.20033e+06	1.18884e+06	1.16775e+06
4-Quinolinecarboxaldehyde	C10H7NO	Heterocyclic compounds	4363-93-3	1527.0	-	-	15945.3	17525.6	17991.7	21276.6	12954.4	14840.3	13353.3	13271.1	16427.9	19951.4	20514.7	20380.2
1-Decanol	C10H22O	Alcohol and amines	112-30-1	1271.52890329552	fatty, waxy, floral, orange, sweet, watery	0.023	68461.7	72331.4	73267.2	50380.1	36843.6	58885.5	49196.4	34425.2	49868.6	66437.2	64769.4	64579.8
2-Decanone	C10H20O	Aldehyde,Ketones,Esters	693-54-9	1151.0	orange, floral, fatty, peach	0.06	2.60694e+06	2.04759e+06	2.36532e+06	1.64308e+06	1.31476e+06	1.56303e+06	1.22593e+06	901327	1.1904e+06	2.1583e+06	2.12612e+06	2.09881e+06
2,8-dimethyl-Undecane	C13H28	Hydrocarbons	17301-25-6	1220.0	-	-	79357.4	71150.6	88430.8	57952.4	47838.7	63423.6	44906.8	34801.4	46897.4	67507	66454.1	65585.9
Ethyl 4-(ethyloxy)-2-oxobut-3-enoate	C8H12O4	Aldehyde,Ketones,Esters	1000305-38-2	1204.0	-	-	42732	33765.5	40547.6	29608.6	24237.5	28575.1	18083.5	18746.8	23746.5	35522.1	35168.6	34544.3
Pentadecane, 4-methyl-	C16H34	Hydrocarbons	2801-87-8	1548.0	-	-	12348.9	28908.2	13360.2	15639.5	12702.2	10730.2	22435.8	9779.52	27241.8	11777.6	12119.8	11818.7
cis-1,2-diethenyl-Cyclohexane	C10H16	Hydrocarbons	1004-84-8	1021.0	-	-	20263.6	16480.8	14465.1	11357.1	10088	20618.6	11869.6	17255.6	17131.1	16357.6	16628.8	16168.2
Azulene	C10H8	Benzene and substituted derivatives	275-51-4	1069.0	-	-	8.04491e+06	6.9232e+06	7.32736e+06	5.10036e+06	3.44489e+06	5.05067e+06	3.72602e+06	3.2938e+06	3.55699e+06	5.88049e+06	5.77906e+06	5.71169e+06
7-Octenoic acid	C8H14O2	Organic acid and Its derivatives	18719-24-9	1163.0	-	-	3601	3766.73	2997.55	2066.19	3425.88	2552.24	2153.52	1881	2082.27	4017.94	3966.29	3901.7
n-Butyl ether	C8H18O	Ethers	142-96-1	892.0	ethereal	-	88727.2	60599.1	81902.9	41721.7	49137.9	88466.6	62879.3	58003.8	55366.7	75080.6	75145.1	73095.4
3-methyl-Tetradecane	C15H32	Hydrocarbons	18435-22-8	1448.0	-	-	6679.8	18673.3	11186	6670.18	5991.8	6319.31	13823.4	4418.85	11214	7940.54	8162	7992.56
4-Hexen-1-ol, acetate	C8H14O2	Others	72237-36-6	992.0	-	0.1	368587	255699	285882	294181	183787	206074	162430	128080	172762	285854	283859	291935
2-hydroxy-Propanamide	C3H7NO2	Alcohol and amines	2043-43-8	891.0	-	-	33192.6	21803.1	32348.5	21175.9	19403.4	27625.1	24561.1	21797.2	19994.5	28509.1	27681.7	28030.7
Butanoic acid, propyl ester	C7H14O2	Aldehyde,Ketones,Esters	105-66-8	899.159663865546	fruity, sweet, apricot, pineapple, rancid, sweaty	0.018	8957.41	5350.33	10258.8	8149.27	7296.85	9508.4	9480.39	2853.19	6805.65	8695.49	8575.23	8442.36
1-Butanol, 3-methoxy-, acetate	C7H14O3	Aldehyde,Ketones,Esters	4435-53-4	896.0	-	-	14177.5	9985.72	12626.8	9683.59	11202.1	17887.2	4817.57	10393.5	9961.27	12532.9	12594	12911.9
Nonaneperoxoic acid, 1,1-dimethylethyl ester	C13H26O3	Aldehyde,Ketones,Esters	22913-02-6	1472.0	-	-	10800.6	16462.7	10556.7	8432.55	6817.25	7905.49	18284.1	9477.24	10327.6	8653.22	8687.06	8915.69
2-(4-bromobutyl)-5,5-dimethyl-1,3-Cyclopentadiene	C11H17Br	Halogenated hydrocarbons	1010163-68-7	1382.0	-	-	9871	15832.3	14695	7586.35	7899.95	12361.3	16848	8340.91	9824.15	12639.1	12303.6	12661.2
1-chloro-Nonane	C9H19Cl	Halogenated hydrocarbons	2473-01-0	1159.0	-	-	88025	84755.9	88245	67174.3	53868.7	65243.6	56909.9	49292	59242.6	82648.6	80430.3	80142
threo-2,5-Dimethyl-2-(2-methyl-2-tetrahydrofuryl)tetrahydrofuran	C11H20O2	Heterocyclic compounds	1000112-56-1	1287.0	-	-	35422.6	26587.4	42482.7	24860.6	13071.4	25384	17534.6	12075.6	25461.1	28754.6	29627.2	29606.4
Hexanoic acid, butyl ester	C10H20O2	Aldehyde,Ketones,Esters	626-82-4	1189.39232409382	fruity, pineapple, berry, apple, juicy, green, winey, waxy, cognac, soapy	0.7	89715.8	76293.9	87798.4	56328.2	44495.6	55205	48671.8	41766.2	46379.3	82182.5	82405.5	79780.2
2,4,6-Octatriene, 2,6-dimethyl-	C10H16	Terpenoids	673-84-7	993.0	sweet, floral, nut skin, peppery, herbal, tropical	0.034	7118.48	6816.66	8916.65	6546.43	31132.7	42552.7	13981.3	11106.1	9755.59	9590.06	9387.66	9292.89
cis-2-(1,1-dimethylethyl)-Cyclohexanol, acetate	C12H22O2	Aldehyde,Ketones,Esters	20298-69-5	1322.0	fruity, bergamot, lime, woody, camphor, fir, needle, spicy, marjoram	-	28646.8	30851.6	29675.9	23584	24881.9	20600.4	23985.2	18418.5	25568.4	26149.6	25513.7	25352.2
Benzeneacetic acid	C8H8O2	Organic acid and Its derivatives	103-82-2	1249.0	sweet, honey, floral, honeysuckle, sour, waxy, civet	0.135	56964.6	57581.9	59709.9	44532.4	30907.3	50221.7	53406.1	39312	50957.2	61270.6	61049.3	59438.2
3,8-dimethyl-Decane	C12H26	Hydrocarbons	17312-55-9	1138.0	-	-	50312.4	42274.9	49505.9	30332.6	26132.6	31157.7	27230.1	23049.2	24414.5	36440.8	36064.7	35340.4
1-Dodecanol	C12H26O	Alcohol and amines	112-53-8	1457.0	earthy, soapy, waxy, fatty, honey, coconut	1	12764	32177	19301.1	11892	13358.4	12853	25191.5	10982.1	19094.2	13788.4	14171.9	13729.4
2-methoxy-6-methyl-4H-Pyran-4-one	C7H8O3	Heterocyclic compounds	4225-42-7	1099.0	-	-	103775	71972.4	81398.8	56411.3	48553.8	79729.3	38898.4	37335	39310	71088.5	72458.8	70183.1
Caprolactam	C6H11NO	Alcohol and amines	105-60-2	1253.70070232307	amine, spicy	59.7	67356.1	60498.4	67029.4	43252.3	32032.9	39515.7	33884.4	26794.2	32138.4	64149.4	64320	62233.3
Benzene, 1-methyl-4-(1-methylpropyl)-	C11H16	Benzene and substituted derivatives	1595-16-0	1141.0	-	-	44299.4	33213.8	44806	23301.9	20706.8	24502.6	22758.8	18872.7	22053.2	26128.6	25440.1	25305
Pentanoic acid, butyl ester	C9H18O2	Aldehyde,Ketones,Esters	591-68-4	1083.0	sweet, fruity, pineapple, green, raspberry, tropical	-	7363.08	6331.23	7158.6	7316.72	6388.66	7451.98	5264.78	4637.9	5218.41	6456.1	6440.6	6260.06
2,6-Octadienal, 3,7-dimethyl-, (E)-	C10H16O	Terpenoids	141-27-5	1174.0	citrus, lemon	0.028	285373	245099	277498	184691	177013	217105	146607	136729	168638	241306	238863	233911
Pentadecane	C15H32	Hydrocarbons	629-62-9	1499.37178754997	waxy	13000	382695	653711	369484	190571	178277	173241	339620	144612	339490	184591	190485	189038
2-Furanmethanol, 5-ethenyltetrahydro-.alpha.,.alpha.,5-trimethyl-, cis-	C10H18O2	Heterocyclic compounds	5989-33-3	1164.0	earthy, floral, sweet, woody	0.32	25641.7	25793.5	28506.7	22763.6	17288.4	24865.6	14945.3	14189.2	17627.5	24460.6	24514.4	23724.4
Phenol, 3-methyl-	C7H8O	Benzene and substituted derivatives	108-39-4	1075.429	smoky, petroleum	0.38	1.03258e+07	1.0797e+07	9.57249e+06	6.72343e+06	7.67638e+06	6.80674e+06	9.02094e+06	6.4931e+06	7.15291e+06	1.08784e+07	1.08343e+07	1.05451e+07
2-Nonanone	C9H18O	Aldehyde,Ketones,Esters	821-55-6	1091.462	fruity, floral, fatty	0.13	245900	196323	227106	181694	129238	214714	108760	117664	111074	189856	196030	192759
2(3H)-Furanone, 5-hexyldihydro-	C10H18O2	Aldehyde,Ketones,Esters	706-14-9	1473.78640776699	fresh, oily, waxy, peach, coconut, buttery, sweet	0.0011	5603.99	20488.9	11511.3	6340.2	4946.07	7117.85	16650.8	5585.19	10585.2	7156.14	7398.44	7240.57
Vinyl lauryl ether	C14H28O	Ethers	765-14-0	1479.0	-	-	20630	71235.7	46308.6	23527	17772.7	34846.7	54529.5	17209.2	33127.3	29365.6	28466.3	28794.1
(1R,2S,4r)-4-((E)-prop-1-en-1-yl)cyclopentane-1,2-diol	C8H14O2	Alcohol and amines	1010481-89-9	1244.0	-	-	123613	107788	118462	85443.2	59521.9	67560.3	66161.9	48616.4	60730.2	113231	111525	109566
2-Decenal, (Z)-	C10H18O	Aldehyde,Ketones,Esters	2497-25-8	1252.0	tallow	0.05	404847	410331	405542	295752	212265	254210	235269	173409	223106	405383	402961	392288
2'-methyl-Propiophenone	C10H12O	Aldehyde,Ketones,Esters	2040-14-4	1242.0	-	-	27618.7	26883.6	27690.8	19207.9	15130.7	17192.6	16439.9	12282.8	16061.3	26970	26646.8	26093
(2-methyl-1-propenyl)-Cyclohexane	C10H18	Hydrocarbons	89656-98-4	1064.0	-	-	34729	26534	28273.7	22629.8	21096.3	21994.5	13870.1	11417.6	12729.1	26727.6	27233.5	26338.7
Bicyclo[2.2.2]octan-1-amine	C8H15N	Alcohol and amines	1193-42-6	1079.0	-	-	81926.7	74736.3	77798.7	62347.2	48585.1	61656.7	32902.4	35500.6	42299.4	69334.9	67297.8	67002.2
Undecane, 4-methyl-	C12H26	Hydrocarbons	2980-69-0	1160.0	-	-	17586.7	13041.6	15463.5	10661.7	12063.2	13390.7	8040.58	6831.15	9403.42	13015.9	12634.6	12578.8
Methyl salicylate	C8H8O3	Aldehyde,Ketones,Esters	119-36-8	1200.0	caramel, pepperminty	0.04	11399.1	11438.9	11726.4	8302.66	5959.91	11107.6	6077.83	7060.09	6988.72	10032.8	9737.12	9696.42
Hexanal	C6H12O	Aldehyde,Ketones,Esters	66-25-1	799.791449426486	aldehyde, grassy, green, leafy, vinegar	0.005	1.22917e+06	559387	1.21775e+06	411235	508709	888277	1.2094e+06	641257	951075	912290	912940	883042
2,2-dimethyl-Undecane	C13H28	Hydrocarbons	17312-64-0	1229.0	-	-	71089.5	52330.1	72451.6	43610.3	36782.5	49467.3	38585.2	31213.9	41013.9	63136.2	63242	61086.8
Benzene, (1-methyl-2-propynyl)-	C10H10	Benzene and substituted derivatives	4544-28-9	1026.0	-	-	5253.48	4369.02	6391.68	5978.78	8382.24	8905.18	5737.23	7212.42	4871.85	6970.4	7008.42	6785.17
Ethanone, 1-(3-hydroxyphenyl)-	C8H8O2	Aldehyde,Ketones,Esters	121-71-1	1250.0	-	-	56272.2	53242.6	56443.8	38336.7	27624.9	33204.2	32028.6	24157.8	30044.4	57189.2	56701.9	55280.3
Formamide, N-methyl-	C2H5NO	Alcohol and amines	123-39-7	809.0	-	5900	173696	183926	151172	159458	98025	124283	92437	98962.3	74210.3	145154	148153	143145
Heptanoic Acid	C7H14O2	Organic acid and Its derivatives	111-14-8	1079.91407089151	rancid, sour, cheese, sweaty	0.64	6361.39	6649.44	7198.03	4790.34	3983.19	3873.66	3347.42	3756.75	5027.07	7656.06	7609.76	7400.03
Tetrahydrofuran	C4H8O	Heterocyclic compounds	109-99-9	589.0	buttery, caramel	18	1.69633e+06	1.36521e+06	1.60857e+06	1.87791e+06	1.8495e+06	2.8201e+06	1.50513e+06	1.63385e+06	1.65499e+06	1.31472e+06	1.32082e+06	1.3739e+06
2-Piperidinone	C5H9NO	Heterocyclic compounds	675-20-7	1183.47593582888	-	300	87749.4	78657.9	84567.7	57543.6	47784.8	54407.2	48256.3	29124.7	46241	82621.9	82581.7	79859.5
Ethanol, 2-methoxyphenyl-	C9H12O2	Alcohol and amines	72403-22-6	1231.0	-	-	1.51927e+06	1.39735e+06	1.47524e+06	934711	691227	824981	784610	565419	749421	1.39676e+06	1.3861e+06	1.34944e+06
1,1'-ethylidenebis-Cyclopentane	C12H22	Hydrocarbons	4413-21-2	1236.0	-	-	528231	480614	507584	325532	239876	281982	266705	196127	269025	480364	478050	463994
2-Furancarboxylic acid, 2-dimethylaminoethyl ester	C9H13NO3	Heterocyclic compounds	1000331-10-1	1257.0	-	-	335949	323613	338103	223645	164549	192853	184689	133974	183835	326913	323401	315671
sec-Butyl propyl carbonate	C8H16O3	Aldehyde,Ketones,Esters	1000372-80-7	996.0	-	-	317560	300207	342489	272959	272414	326744	320250	253729	253692	347456	343161	335478
4-[pyrrolidin-2-one-5-yl]-Butan-2-one	C8H13NO2	Heterocyclic compounds	117155-74-5	1258.0	-	-	7.50922e+06	6.78141e+06	7.2031e+06	4.61312e+06	3.38688e+06	4.11386e+06	3.8668e+06	2.78406e+06	4.63328e+06	6.92197e+06	6.90125e+06	6.68244e+06
Phenol, 4-butyl-	C10H14O	Benzene and substituted derivatives	1638-22-8	1312.0	-	-	39202.4	51969.7	58309.8	36758.3	29665.2	28745.3	13911	10927.5	19396.4	44677.3	43746.4	43097.7
trans,trans-1,7-Dimethylspiro[4.5]decane	C12H22	Hydrocarbons	1000111-72-6	1236.0	-	-	2.68768e+06	2.47057e+06	2.58041e+06	1.65856e+06	1.22082e+06	1.45076e+06	1.38393e+06	1.01109e+06	1.32355e+06	2.46903e+06	2.44902e+06	2.38289e+06
2-phenoxy-1-Propanol	C9H12O2	Alcohol and amines	4169-04-4	1247.0	-	-	721578	663270	694703	440636	327406	391923	372626	272853	350576	660475	656119	637350
Hexadecane	C16H34	Hydrocarbons	544-76-3	1612.0	alkane	0.5	5980.55	10520.2	8611.78	9371.97	8916.49	6562.93	8654.07	6969.39	10186.9	6531.7	6776.39	6562.91
4-methyl-4-Undecene	C12H24	Hydrocarbons	61142-40-3	1199.0	-	-	74156	63051.4	71566.2	50156.4	41408.3	45439.7	53564.1	44506.2	50036.9	68841.3	69118.9	66460.4
2-(4-Bromobutyl)-furan	C8H11BrO	Heterocyclic compounds	66356-49-8	1237.0	-	-	406607	387609	397371	255867	184545	221015	213763	154600	254276	379287	376420	365655
1-Cyclohexene-1-carboxAldehyde, 4-(1-methylethenyl)-	C10H14O	Aldehyde,Ketones,Esters	2111-75-3	1207.0	fresh, green, herbal, grassy, sweet, minty, cumin	0.03	1.38822e+06	1.20361e+06	1.28228e+06	847126	655559	716131	685741	516649	649826	1.23419e+06	1.22884e+06	1.18984e+06
3-Methylbutan-2-yl (E)-2-methylbut-2-enoate	C10H18O2	Organic acid and Its derivatives	1000373-73-4	1039.0	-	-	10272.6	11956.2	13825.5	12418.1	12438	14479.4	7499.62	8362.97	7494.58	14349.3	14920.8	14716.6
2-Nonanol	C9H20O	Alcohol and amines	628-99-9	1099.2	rose	0.058	34298.5	27019.4	30438.7	26503.9	20457.8	45475.2	32777.7	17190.1	33810.9	26050.8	25201.4	25056.7
2-Pentoxy-tetrahydropyran	C10H20O2	Heterocyclic compounds	32767-70-7	1243.0	-	-	540947	497126	491283	369119	255023	318435	285842	211086	358942	513008	509594	494111
1-Nonene, 4,6,8-trimethyl-	C12H24	Hydrocarbons	54410-98-9	1012.0	-	-	228108	191698	201666	156055	139054	175394	107920	107833	100648	187546	188327	180753
Thiophene, 2-pentyl-	C9H14S	Heterocyclic compounds	4861-58-9	1192.0	fatty, chicken, cranberry, roasted hazelnut, corn, roasted barley, fermented, meaty, blood	-	1.54992e+06	1.37303e+06	1.4639e+06	942843	742652	809574	772811	583806	732832	1.40089e+06	1.39112e+06	1.34836e+06
3-Methylbenzoic acid, 2-methylbutyl ester	C13H18O2	Aldehyde,Ketones,Esters	1000331-25-9	1507.0	-	-	2888.85	5722.29	5501.86	3365.58	5556.29	3105.03	5248.86	4998.98	4585.95	5571.1	5543.67	5368.48
Pyrazine, 2-methoxy-3-(2-methylpropyl)-	C9H14N2O	Heterocyclic compounds	24683-00-9	1204.0	green bell pepper, pea, galbanum	2e-06	1.57418e+07	1.40494e+07	1.48435e+07	9.51645e+06	7.46198e+06	8.19166e+06	7.81782e+06	5.82036e+06	7.39424e+06	1.40974e+07	1.40015e+07	1.35619e+07
N,N'-Diacetylethylenediamine	C6H12N2O2	Alcohol and amines	871-78-3	1418.0	-	-	23282.8	24441.5	26628	26994.2	20578.5	19070.5	23195	19054.6	21164.7	27619.9	27013.3	26546
Undecane, 5,7-dimethyl-	C13H28	Hydrocarbons	17312-83-3	1190.0	-	-	159816	131750	157291	106550	102853	119593	102403	100911	104084	154401	154619	148601
2-methyl-2-Undecene	C12H24	Hydrocarbons	56888-88-1	1199.0	-	-	1.64495e+06	1.63994e+06	1.59224e+06	1.20183e+06	882757	985350	912297	686550	868145	1.64765e+06	1.63455e+06	1.58463e+06
2-propenyl-Benzene	C9H10	Benzene and substituted derivatives	300-57-2	983.0	-	-	13604.8	14252	12629.4	11076.3	9571.72	14404.9	8640.11	8622.6	10491.1	11908.5	11665	11441.4
1,3-dichloro-2-Propanol	C3H6Cl2O	Halogenated hydrocarbons	96-23-1	893.557422969188	-	-	49693.3	32027.4	36524.8	39596.2	37142.8	59384.4	54143.2	37526.3	41793.1	45678.8	43559.2	45883.3
N-Ethyl-4-nitroaniline	C8H10N2O2	Alcohol and amines	3665-80-3	1487.0	-	-	18765	72598.5	61080.2	23206.1	17314.5	34389.1	76185.4	19875.7	40571.9	30777.2	31159.5	32117.4
Carveol	C10H16O	Terpenoids	99-48-9	1206.0	minty, spearmint, cool, green, herbal, caraway, spicy	-	55519.9	34233.8	40499.2	27389	31389.4	60914	32775.1	32834.6	36051.9	33165.1	31865.8	33331.2
cis-1-methyl-4-(1-methylethenyl)-Cyclohexane	C10H18	Hydrocarbons	1879-07-8	1008.0	-	-	105933	65403.7	97111	47434.2	49637.3	93895.4	41760.3	31897.7	34541.7	68927.5	70811.5	68102.6
6-Tridecene	C13H26	Hydrocarbons	24949-38-0	1321.0	-	-	34421.4	46442.2	39090.3	26552.8	25256.5	32557.9	34422.8	21275.8	29783.6	36347	36166.2	34870
2-ethyl-2-Hexenal	C8H14O	Aldehyde,Ketones,Esters	645-62-5	990.0	-	0.2	69936	59520.3	78712.7	63134.5	59989.8	65749.5	69446	56057.5	55816.7	74232.9	72477.5	71123.6
Oxalic acid, isobutyl neopentyl ester	C11H20O4	Organic acid and Its derivatives	1000309-72-6	1301.0	-	-	41850.2	64216.9	64226	27474.7	46045.5	27239.5	52435.6	32124.2	39219.9	49516.8	47811.7	49765.4
(E)-2-Decenal	C10H18O	Aldehyde,Ketones,Esters	3913-81-3	1263.0	waxy, fatty, earthy, green, cilantro, mushroom, aldehydic, fried, chicken, fatty, tallow	0.005	41550.9	42792.1	46050	30140.8	26472.2	32906.8	28341.6	17329.5	28375.4	41556.3	40920.8	39827.5
1-ethyl-Cyclohexene	C8H14	Hydrocarbons	1453-24-3	891.0	-	-	43038.4	31208.6	42988.7	28227.7	29919.4	38978.6	20053.2	33985.4	26581.1	30686	32061.6	30900.1
Sulfurous acid, butyl pentyl ester	C9H20O3S	Aldehyde,Ketones,Esters	1000309-17-1	1539.0	-	-	40640.4	120606	62168.9	44252.8	38291.3	48550.3	80873	30112	91339.5	43147	43477.6	41761.3
3,5-Heptanedione, 4-ethyl-2,2,6,6-tetramethyl-	C13H24O2	Aldehyde,Ketones,Esters	167545-33-7	1352.0	-	-	8898.02	10255.6	9246.77	8788.68	7352.21	5543.52	10202.5	7131.27	9057.75	10214.2	9966.92	9780.15
Acetic acid, phenylmethyl ester	C9H10O2	Aldehyde,Ketones,Esters	140-11-4	1167.10945802338	sweet, floral, fruity, jasmin, fresh	0.364	33652.7	28960.9	39773.6	27851.2	20484.6	23202.8	22773.1	20000.3	24012.3	28962.6	28614.1	27706.1
N-methyl-Acetamide	C3H7NO	Alcohol and amines	79-16-3	964.0	-	730	6156.08	17900	7177.16	11730	12415.3	13735.9	10963.6	9645.07	9847.53	16760.2	16717.1	16023.5
2,4-Cycloheptadien-1-one, 2,6,6-trimethyl-	C10H14O	Terpenoids	503-93-5	1199.0	minty	-	18694.1	14301.6	15904.2	9136.36	9730.87	8137.27	10749.3	10647.4	7348.42	12410.1	12723	12146.4
2,2'-Ethylidenebis(5-methylfuran)	C12H14O2	Heterocyclic compounds	3209-79-8	1379.0	-	-	15125.2	48705.2	31746.5	16559.7	12842.3	21514.6	38849.4	13592.7	25096.6	17877.9	18439.4	18737.3
Indole	C8H7N	Heterocyclic compounds	120-72-9	1298.64937871421	animalic, floral, moth, mothball, fecal, naphthelene	0.04	5.48299e+06	6.9984e+06	5.73272e+06	4.126e+06	5.8767e+06	4.15852e+06	3.46073e+06	2.3651e+06	2.45308e+06	6.83187e+06	6.85257e+06	6.53803e+06
1-Pentadecyne	C15H28	Hydrocarbons	765-13-9	1510.0	-	-	24354.3	40228.8	27652.6	29213.1	33423.7	19779.5	34610.7	23034	23314	40335.8	39905.6	38608.7
3-ethyl-2,7-dimethyl-Octane	C12H26	Hydrocarbons	62183-55-5	1180.0	-	-	42975	38142.1	53377.6	29516.9	25825.5	41211.6	27378.8	24730.2	24634.5	37917.7	38381.8	36450.3
.alpha.-Ionone	C13H20O	Terpenoids	127-41-3	1435.12278697887	sweet, woody, floral, violet, orris, tropical, fruity	0.00378	3817.58	12051.3	9404.33	3686.1	2156.27	4449.97	7806.97	3870.57	3291.73	5243.41	5327.72	5504.32
Sulfurous acid, isohexyl 2-pentyl ester	C11H24O3S	Organic acid and Its derivatives	1000309-15-5	1610.0	-	-	113252	180368	179507	187476	140412	82224.9	136821	109660	192024	102040	107525	107618
Propanoic acid, 2-methyl-, propyl ester	C7H14O2	Aldehyde,Ketones,Esters	644-49-5	859.337068160598	sweet, ripe fruit, tropical, melon, berry	8.6e-05	14915.1	12852.7	12521.8	8262.01	9666.34	13491.5	6906.49	8501.53	2686.48	11102.3	11186.7	10587.3
Phenol, 2-methyl-5-(1-methylethyl)-	C10H14O	Benzene and substituted derivatives	499-75-2	1302.927	spice, woody, camphor, thymol	2.29	16024.9	24737.5	17453.3	13566.2	11289.3	13569.5	8486.77	1697.35	8845.89	20585.6	20510.2	19928.6
1,3-Cyclohexadiene-1-carboxaldehyde, 2,6,6-trimethyl-	C10H14O	Terpenoids	116-26-7	1205.71736785329	fresh, herbal, phenol, metallic, rosemary, tobacco, spicy	0.003	16815.8	18253.3	16834.3	13529.9	13719.7	12741.2	15668.7	15176.5	12392.6	20461.2	20424.5	19488.8
1-methyl-4-(1-methylethyl)-Cyclohexanol	C10H20O	Alcohol and amines	21129-27-1	1127.0	-	-	12511.5	22998.3	18721.6	19883.1	14299.7	18379	6686.6	12083.2	13194.6	16307.9	15386.5	15568.2
Benzene, 1-(1,5-dimethyl-4-hexenyl)-4-methyl-	C15H22	Terpenoids	644-30-4	1524.0	herbal	-	49583.7	29829.4	44200.6	19431.7	23256.3	33730.4	24185.1	33816.7	41455.6	47958	50686.3	49574.9
2-Fluorobenzoic acid, pentafluorophenyl ester	C13H4F6O2	Aldehyde,Ketones,Esters	1000354-70-1	1483.0	-	-	130328	575925	332502	155974	110254	190139	413873	112219	273490	148899	154122	158103
2-Ethylhexyl 2-ethylhexanoate	C16H32O2	Aldehyde,Ketones,Esters	7425-14-1	1651.0	fruity	-	37742	88619.9	45146.4	39527.1	27149.5	52761.7	35164.1	16823.3	96424.4	22052.2	23249.6	23376.8
.alpha.-Phellandrene 1	C10H16	Terpenoids	99-83-2	1005.0	citrus, herbal, terpene, green, woody, peppery	0.04	3508.37	3342.15	4557.68	2802.82	2987.38	3476.88	3746.35	3274.54	3146.21	4210.47	4061.56	3995.35
Propanoic acid, 2-methyl-, 3-phenylpropyl ester	C13H18O2	Aldehyde,Ketones,Esters	103-58-2	1493.0	fruity, tropical, apricot, plum, balsamic, jammy, honey, bread, osmanthus, dry	-	14032.2	100950	41162.9	25661.7	15016.9	33522.5	70955.7	15787.3	48056.2	25857.9	27512.5	27381.5
N-propyl-Benzamide	C10H13NO	Alcohol and amines	10546-70-0	1492.0	-	-	134961	632933	356831	165598	118745	192466	432397	145930	278032	159397	162501	169470
4,5-dimethyl-2,6-Octadiene	C10H18	Hydrocarbons	18476-57-8	903.0	-	-	29447.7	18041.9	26744.5	8996.92	14972.3	29494.5	21407.5	16339.2	15663.8	18476.7	19482.3	18740.6
.delta.-Dodecalactone	C12H22O2	Aldehyde,Ketones,Esters	713-95-1	1602.0	peachy, oily, creamy, soapy	0.0076	12275	18520.6	14474.1	16667.1	11622.6	7662.8	14745.4	11830.4	20291.1	11166.2	11296.9	11854
Benzaldehyde, 4-pentyl-	C12H16O	Aldehyde,Ketones,Esters	6853-57-2	1493.0	-	-	231677	1.07348e+06	587904	275274	200295	331754	718535	203799	493734	265469	269817	282516
.alpha.-Irone	C14H22O	Aldehyde,Ketones,Esters	79-69-6	1490.0	orris, floral, berry, violet, woody, powdery	0.002	109756	486968	276037	128486	97166.6	151947	341002	95211.1	223433	124475	126313	132530
2-methyl-3-Hexanone	C7H14O	Aldehyde,Ketones,Esters	7379-12-6	789.0	fruity	0.0081	128261	71058.7	123719	55778.7	63549.5	114469	163948	88774.1	111678	150162	145247	142260
2-Undecanone	C11H22O	Aldehyde,Ketones,Esters	112-12-9	1294.65153970827	waxy, fruity, creamy, fatty, orris, floral	0.0062	301007	373201	284407	253293	297909	246900	190129	115241	148157	392078	383848	371196
Dodecanenitrile	C12H23N	Nitrogen compounds	2437-25-4	1459.0	citrus, orange, peel, metallic, spicy	9e-05	6385.48	8300.54	8207.99	4084.61	7107.82	5100.38	11231.2	5190.46	10851.4	6418.62	6040.72	6254.11
2-Dimethylamino-3-methylpyridine	C8H12N2	Heterocyclic compounds	61713-46-0	1049.0	-	-	21494.3	22483.5	19142.5	15840.8	9236.29	19382.1	11137.5	10772.1	12195.8	16214.8	15765	16843.7
(1R,2R,4S)-2-(6-Chloropyridin-3-yl)-7-methyl-7-azabicyclo[2.2.1]heptane	C12H15ClN2	Heterocyclic compounds	232615-84-8	1663.0	-	-	97117.6	190352	89769.3	116057	56037.3	140406	82026.9	39147.4	242378	54690.4	58156	58212.7
2(3H)-Furanone, dihydro-5-pentyl-	C9H16O2	Aldehyde,Ketones,Esters	104-61-0	1368.028713418	coconut, woody	0.0079	68544.3	87399.7	83746.7	43935.5	36326.7	41710.1	108044	61009.6	74093.8	85766.6	85911.5	80904.8
3-Amino-5-pyrazolol	C3H5N3O	Heterocyclic compounds	6126-22-3	1194.0	-	-	294632	247091	267747	252082	159702	183268	164554	127095	158640	345902	330979	323921
1-octenyl-Benzene	C14H20	Benzene and substituted derivatives	29518-72-7	1497.0	-	-	15008.1	73686	42084.7	19363.4	13098.5	21740.7	51314.2	13648.8	33464.5	17818.2	18708.8	19098.7
2H-Pyran-2-one, tetrahydro-6-pentyl-	C10H18O2	Aldehyde,Ketones,Esters	705-86-2	1502.44630071599	creamy, coconut, fruity	0.066	9043.76	22629.9	14151.1	10584.3	10376.6	10442.5	17302.8	4439.81	13428.6	12591.7	12404.6	11812.2
Phenylethyne	C8H6	Benzene and substituted derivatives	536-74-3	891.0	-	-	17014.7	12872	13830.8	13246.8	8962.89	8848.54	13693.8	1644.62	8223.1	11346.1	11401.8	11402.6
1-methyl-Cyclohexene	C7H12	Hydrocarbons	591-49-1	791.0	lime, citrus	-	47440.9	29354.5	44513.1	4794.81	23974	40274.1	40806.3	33869.7	34981.3	40465.3	40157.1	40575
5-Hepten-2-one, 6-methyl-	C8H14O	Aldehyde,Ketones,Esters	110-93-0	987.689097548253	herbal, green, citrus, musty, lemon grass	0.05	92914.3	73503.8	83348.1	54201.2	44219.9	67346	8843.99	45655.9	49007.5	66801	66211.2	65919.9
5-methyl-5-(2-methylpropyl)-2,4-Imidazolidinedione	C8H14N2O2	Heterocyclic compounds	27886-67-5	1295.0	-	-	14563.2	15753.9	1353.4	7992.9	6766.99	11850.3	9424.54	8438.41	9760.39	12991.6	13081.3	12790.3
3,4-dihydro-6-methyl-2H-Pyran	C6H10O	Heterocyclic compounds	16015-11-5	1255.0	-	-	10117.5	9500.52	7122.09	882.658	4413.29	6197.61	6918.03	4757.75	6656.32	10110	10015.8	9798.63
Thymol	C10H14O	Benzene and substituted derivatives	89-83-8	1290.983	herbal, thyme, phenol, medicinal, camphor	0.188	16024.9	24737.5	17453.3	13566.2	11289.3	13569.5	8486.77	1697.35	8845.89	20585.6	20510.2	19928.6
2-(hydroxymethyl)-2-methyl-1,3-Propanediol	C5H12O3	Alcohol and amines	77-85-0	1162.0	-	-	4736.33	4300.79	506.877	4482.41	3514.73	2534.39	4376.71	2695.45	4477.71	5341.78	5209.03	5148.11
1-Octen-3-ol	C8H16O	Alcohol and amines	3391-86-4	979.760041731873	fatty, fruity, grassy, mushroom, perfumy, sweet	0.001	738284	461342	587385	81015.9	559248	662506	405079	458421	407658	462878	468770	490401
5-methyl-Isothiazole	C4H5NS	Heterocyclic compounds	693-97-0	832.0	-	-	7.84333e+06	8.70586e+06	1.36132e+07	7.7425e+06	8.01987e+06	1.13184e+07	1.18328e+06	6.36041e+06	5.91638e+06	9.81294e+06	9.70647e+06	9.28907e+06
.gamma.-Muurolene	C15H24	Terpenoids	30021-74-0	1435.0	herbal, woody, spice	-	2957.93	4716.59	3044.52	3445.2	3906.12	591.586	3909.26	591.586	3313.5	3905.05	3939.8	3906.17
Octanal	C8H16O	Aldehyde,Ketones,Esters	124-13-0	1003.27604726101	lemon, citrus, green grass	0.0007	30222.8	22040.8	31196	3552.03	21770.5	30915.7	19394.9	3552.03	17760.1	23505.7	23204.9	23442.2
5-methyl-2-Heptanone	C8H16O	Aldehyde,Ketones,Esters	18217-12-4	888.0	-	-	20346.1	14027.9	19328.5	15152.4	1898.6	1898.6	10730.8	9493.01	11198.7	14923.2	15123.3	15116.7
decahydro-2,2-dimethyl-Naphthalene	C12H22	Benzene and substituted derivatives	31124-85-3	1236.0	-	-	20631	15849.8	22722.1	9853.17	22748.8	14584.1	1970.63	1970.63	13042.4	17775.3	17353.4	17291.2
4-methyl-3-Pentenal	C6H10O	Aldehyde,Ketones,Esters	5362-50-5	791.0	-	-	32020.3	4099.6	34614.2	4099.6	23319.5	29173.9	24307.6	20498	30583.7	25244.9	24380.9	24697
2,4-dimethyl-3-Pentanone	C7H14O	Aldehyde,Ketones,Esters	565-80-0	793.065693430657	acetone	0.08	5515.98	1010.62	7467.25	1010.62	5053.1	6690.42	8967.52	6889.11	8403.64	8752.97	8505.7	8413.85
Isophorone	C9H14O	Aldehyde,Ketones,Esters	78-59-1	1123.40085287847	cool, woody, sweet, green, camphor, fruity, musty, cedarwood, tobacco, leathery	0.011	6010.87	56540.3	63966.3	62189.3	37357.6	52170.4	6010.87	30054.3	36065.8	43072	42739.3	44872.9
Butanoic acid, butyl ester	C8H16O2	Aldehyde,Ketones,Esters	109-21-7	996.045785639958	fruity, banana, pineapple, green, cherry, tropical fruit, ripe fruit, juicy fruity	0.028	49590.9	63174.3	49072.5	53081.3	38548.7	38605.7	7101.65	7101.65	7101.65	35657.1	35979.9	35508.3
Acetylacetone	C5H8O2	Aldehyde,Ketones,Esters	123-54-6	783.0	-	0.04	15841	11509.7	10587	1396.95	1396.95	6984.75	8764.23	1396.95	7373.63	11553.2	11504	11345.6
BenzAldehyde, 2-ethyl-	C9H10O	Aldehyde,Ketones,Esters	22927-13-5	1195.0	nutty, roasted	-	33782.6	4919	39664.6	24595	26916.2	33937	4919	4919	25728	38728.3	37819.7	37766.3
methoxy-phenyl-_Oxime-	C8H9NO2	Nitrogen compounds	1000222-86-6	1301.0	-	-	15645.6	30525.4	29832.1	19407.8	18005.7	20442	3129.13	3129.13	3129.13	25096.9	24337.8	24869.7
1,5-Cyclododecadiene, (E,Z)-	C12H20	Hydrocarbons	19428-99-0	1403.0	-	-	8381.68	9062.94	7536.97	6947.9	1287.75	1287.75	7496.55	1287.75	6438.75	9416.08	9242.11	9101
Cyclopentane, nonyl-	C14H28	Hydrocarbons	2882-98-6	1456.0	-	-	1109.6	10396.1	5865.39	8402.17	1109.6	1109.6	18438.9	5547.98	9232.19	7768.86	7912	8135.69
Ketone, methyl 2,4,5-trimethylpyrrol-3-yl	C9H13NO	Aldehyde,Ketones,Esters	19005-95-9	1303.0	-	-	37856.2	50357.3	53799.1	32238.7	24970.8	25861.7	4994.15	4994.15	4994.15	45584	45820.7	43580
2,6-Dodecadien-1-al	C12H20O	Aldehyde,Ketones,Esters	21662-13-5	1418.0	citrus, mandarin, orange, melon	-	1115.36	14153	8511.64	1115.36	1115.36	5576.78	11242.4	6405.58	7003.04	7829.81	8031.78	7636.69
2,6,6-trimethyl-1-Cyclohexene-1-acetAldehyde	C11H18O	Aldehyde,Ketones,Esters	472-66-2	1303.0	camphor, cool, woody, medicinal, oily, berry, orris, soapy	-	22856.9	28575.8	30848.3	26650.6	19607.9	22558.3	3921.58	3921.58	3921.58	25768.1	24847.8	24467
Pyrazine, methyl-	C5H6N2	Heterocyclic compounds	109-08-0	821.743249644718	nutty, cocoa, roasted, chocolate, peanut, green	0.06	12468	12468	99559.7	12468	74531.4	84007.3	66844.2	62339.8	12468	85037.6	86257.1	84970.5
2-Hexanone	C6H12O	Aldehyde,Ketones,Esters	591-78-6	788.3212	fruity, fungal, meaty, buttery	0.098	6715.52	6715.52	59625.7	6715.52	6715.52	45023.3	40313.6	33577.6	44737.6	42625.1	43588.2	43568
(3a.alpha., 6a.alpha., 9a.alpha., 9b.beta.)-Perhydrophenalene	C13H22	Alcohol and amines	40250-64-4	1363.0	-	-	12941	14068.2	15104	2588.2	2588.2	2588.2	23766.5	2588.2	17229.4	14166.6	13444.2	13879.9
Phenylglyoxal	C8H6O2	Aldehyde,Ketones,Esters	1074-12-0	1217.0	-	-	65094	77530.9	69091.8	48661.7	9732.35	9732.35	9732.35	9732.35	9732.35	83138.4	82365	78674
5-Ethyl-5-(propan-2-yl)imidazolidine-2,4-dione	C8H14N2O2	Heterocyclic compounds	98492-91-2	1295.0	-	-	8738.99	7334.31	8469.45	1357.7	1357.7	1357.7	1357.7	1357.7	1357.7	6958.45	6929.93	6788.51
Octanoic acid, ethyl ester	C10H20O2	Aldehyde,Ketones,Esters	106-32-1	1196.99731903485	fruity, banana	0.04	1310.02	1310.02	1310.02	1310.02	1310.02	1310.02	26926.7	24577.8	24664.3	6765.72	6743	6550.08
1,2-Ethanediol, diacetate	C6H10O4	Aldehyde,Ketones,Esters	111-55-7	991.0	green, floral, estery, alcoholic	0.6	154.569	154.569	154.569	772.847	154.569	154.569	154.569	154.569	154.569	1505.04	1584.31	1581.14
Benzene, 1-methyl-3-(1-methylethyl)-	C10H14	Benzene and substituted derivatives	535-77-3	1042.0	-	0.8	68348.4	50750.9	57875.4	48626.2	44319	59965.8	42993.1	39068.7	39494.1	52602.3	52485.4	52509.8
p-Xylene	C8H10	Benzene and substituted derivatives	106-42-3	871.1037	strong, sweetish	1	170113	121586	130078	117056	130445	163139	136547	91710.1	124242	130900	131557	131008
Benzene, 1,3-dimethyl-	C8H10	Benzene and substituted derivatives	108-38-3	870.5827	plastic	1	170113	121586	130078	117056	130445	163139	136547	91710.1	124242	130900	131557	131008
3-methyl-1-Pentanol	C6H14O	Alcohol and amines	589-35-5	845.9972	fusel, cognac, wine, cocoa, green, fruity	1	2.36614e+06	1.05811e+06	2.30575e+06	633635	1.19734e+06	1.98912e+06	1.92831e+06	1.56619e+06	1.83187e+06	1.89969e+06	1.90977e+06	1.89738e+06
cis-2,6-Dimethyl-2,6-octadiene	C10H18	Hydrocarbons	2492-22-0	985.0	-	-	484269	355634	425686	319955	275237	384213	203193	228271	206618	372131	374615	373741
2,6-Dimethyl-2-trans-6-octadiene	C10H18	Terpenoids	2609-23-6	985.0	-	-	484269	355634	425686	319955	275237	384213	203193	228271	206618	372131	374615	373741
2,6-Octadiene, 2,6-dimethyl-	C10H18	Hydrocarbons	2792-39-4	985.0	-	-	484269	355634	425686	319955	275237	384213	203193	228271	206618	372131	374615	373741
Benzene, 1,2,3-trimethyl-	C9H12	Benzene and substituted derivatives	526-73-8	1024.226	-	0.26	98205	85946	104346	82223.5	84746.4	110157	83497.7	71005.4	70414.6	100280	99661.4	99035.6
trans-.beta.-Ocimene	C10H16	Terpenoids	3779-61-1	976.0	sweet, herbal	0.034	578425	598605	650914	513643	407522	492115	360947	311839	390748	551610	547402	544780
2,2,6-trimethyl-Octane	C11H24	Hydrocarbons	62016-28-8	966.0	-	-	394395	343921	365121	301416	273976	355459	212066	206406	203465	302672	305274	301361
4-Aminopyridine	C5H6N2	Heterocyclic compounds	504-24-5	986.0	-	-	1.32611e+07	1.32956e+07	1.42777e+07	1.21704e+07	9.43688e+06	1.14765e+07	8.42303e+06	7.14913e+06	8.69961e+06	1.3002e+07	1.28531e+07	1.2814e+07
2-Octen-1-ol	C8H16O	Alcohol and amines	22104-78-5	1067.0	green, vegetable	0.05	6.56018e+07	5.18621e+07	5.5834e+07	4.22263e+07	3.69213e+07	4.44704e+07	2.93049e+07	2.83128e+07	2.96078e+07	4.59396e+07	4.61014e+07	4.54186e+07
(Z)-2-Octen-1-ol	C8H16O	Alcohol and amines	26001-58-1	1067.0	sweet, floral	0.025	6.56018e+07	5.18621e+07	5.5834e+07	4.22263e+07	3.69213e+07	4.44704e+07	2.93049e+07	2.83128e+07	2.96078e+07	4.59396e+07	4.61014e+07	4.54186e+07
2-Hexenal, (E)-	C6H10O	Aldehyde,Ketones,Esters	6728-26-3	853.2027	green, grassy	0.0031	3.16861e+07	3.05342e+07	3.18742e+07	2.78648e+07	2.56156e+07	2.80806e+07	1.98229e+07	1.87172e+07	1.93484e+07	2.71849e+07	2.73482e+07	2.68971e+07
1,3-diethyl-Benzene	C10H14	Benzene and substituted derivatives	141-93-5	1106.0	-	-	10821	9184.55	11800.8	9334.86	10384.1	9726.71	11177.2	7281.3	7077.86	9996.01	9975.22	9807.66
Benzene, 1-ethyl-3-methyl-	C9H12	Benzene and substituted derivatives	620-14-4	1006.0	-	0.088	75725.2	65346.5	70683.2	58241	61979.4	79749.8	60320.7	51628.9	47765.7	67783.5	66541.5	66440.5
1-ethyl-4-methyl-Benzene	C9H12	Benzene and substituted derivatives	622-96-8	1006.0	-	0.041	75725.2	65346.5	70683.2	58241	61979.4	79749.8	60320.7	51628.9	47765.7	67783.5	66541.5	66440.5
2-methoxy-Phenol	C7H8O2	Benzene and substituted derivatives	90-05-1	1090.662	nutty	0.0016	848985	663955	767999	539090	432362	598950	370349	353878	369723	658550	650597	645040
(Z)-3-Nonen-2-ol	C9H18O	Alcohol and amines	69668-90-2	1086.0	-	-	379646	353035	385139	296047	244199	288778	217793	179463	209124	334372	327883	327354
3,3,5-trimethyl-1,5-Heptadiene	C10H18	Hydrocarbons	74630-29-8	906.0	-	-	29563.6	24033.2	26853.3	8938.99	19927.1	28884.7	21078.4	16412.2	21612.3	26120.6	25815.4	26502.2
1,3-diethenyl-Benzene	C10H10	Benzene and substituted derivatives	108-57-6	1086.0	-	-	121539	114439	124361	88636.7	73051.8	90616.8	65804.3	55516.4	66754.6	106803	104378	103988
p-Cresol	C7H8O	Benzene and substituted derivatives	106-44-5	1073.391	phenol, narcissus, animalic, mimosa	0.00024	1.03258e+07	1.0797e+07	9.57249e+06	6.72343e+06	7.67638e+06	6.80674e+06	9.02094e+06	6.4931e+06	7.15291e+06	1.08784e+07	1.08343e+07	1.05451e+07
4-Nonanone	C9H18O	Aldehyde,Ketones,Esters	4485-09-0	1052.0	-	0.0082	245900	196323	227106	181694	129238	214714	108760	117664	111074	189856	196030	192759
Decane, 3-ethyl-3-methyl-	C13H28	Hydrocarbons	17312-66-2	1229.0	-	-	71089.5	52330.1	72451.6	43610.3	36782.5	49467.3	38585.2	31213.9	41013.9	63136.2	63242	61086.8
5,5-dimethyl-Undecane	C13H28	Hydrocarbons	17312-73-1	1229.0	-	-	71089.5	52330.1	72451.6	43610.3	36782.5	49467.3	38585.2	31213.9	41013.9	63136.2	63242	61086.8
Undecane, 6,6-dimethyl-	C13H28	Hydrocarbons	17312-76-4	1229.0	-	-	71089.5	52330.1	72451.6	43610.3	36782.5	49467.3	38585.2	31213.9	41013.9	63136.2	63242	61086.8
Acetophenone, 4'-hydroxy-	C8H8O2	Aldehyde,Ketones,Esters	99-93-4	1250.0	mild, sweet, hawthorn, balsamic, mimosa	5.5	56272.2	53242.6	56443.8	38336.7	27624.9	33204.2	32028.6	24157.8	30044.4	57189.2	56701.9	55280.3
Phenol, 2-butyl-	C10H14O	Aldehyde,Ketones,Esters	3180-09-4	1312.0	-	-	39202.4	51969.7	58309.8	36758.3	29665.2	28745.3	13911	10927.5	19396.4	44677.3	43746.4	43097.7
(Z)-4-methyl-4-Undecene	C12H24	Hydrocarbons	74630-57-2	1199.0	-	-	74156	63051.4	71566.2	50156.4	41408.3	45439.7	53564.1	44506.2	50036.9	68841.3	69118.9	66460.4
6-methyl-5-Undecene	C12H24	Hydrocarbons	83687-45-0	1199.0	-	-	74156	63051.4	71566.2	50156.4	41408.3	45439.7	53564.1	44506.2	50036.9	68841.3	69118.9	66460.4
4-Nonanol	C9H20O	Alcohol and amines	5932-79-6	1078.0	-	0.087	34298.5	27019.4	30438.7	26503.9	20457.8	45475.2	32777.7	17190.1	33810.9	26050.8	25201.4	25056.7
.beta.-Pinene	C10H16	Terpenoids	127-91-3	979.7177	dry, woody, resinous, pine, hay, green	0.14	3508.37	3342.15	4557.68	2802.82	2987.38	3476.88	3746.35	3274.54	3146.21	4210.47	4061.56	3995.35
4-(2,2,3-trimethyl-6-methylenecyclohexyl)-3-Buten-2-one	C14H22O	Aldehyde,Ketones,Esters	79-68-5	1485.0	-	-	109756	486968	276037	128486	97166.6	151947	341002	95211.1	223433	124475	126313	132530
methylene-Cyclohexane	C7H12	Hydrocarbons	1192-37-6	786.0	-	-	47440.9	29354.5	44513.1	4794.81	23974	40274.1	40806.3	33869.7	34981.3	40465.3	40157.1	40575
(1.alpha.,4a.beta.,8a.alpha.)-1,2,3,4,4a,5,6,8a-octahydro-7-methyl-4-methylene-1-(1-methylethyl)-Naphthalene	C15H24	Terpenoids	39029-41-9	1435.0	herbal, woody	-	2957.93	4716.59	3044.52	3445.2	3906.12	591.586	3909.26	591.586	3313.5	3905.05	3939.8	3906.17
BenzAldehyde, 3-ethyl-	C9H10O	Aldehyde,Ketones,Esters	34246-54-3	1195.0	-	-	33782.6	4919	39664.6	24595	26916.2	33937	4919	4919	25728	38728.3	37819.7	37766.3
3-Hexanone	C6H12O	Aldehyde,Ketones,Esters	589-38-8	784.0	sweet, fruity, waxy, rummy, grape	0.041	6715.52	6715.52	59625.7	6715.52	6715.52	45023.3	40313.6	33577.6	44737.6	42625.1	43588.2	43568
