# Supplementary material for: Effects of Saccharomyces cerevisiae Fermentation on Off-Odour Reduction and Flavour Compounds in Pig Large Intestines
Source: Foods. 2025 Jun 23;14(13):2204. doi: 10.3390/foods14132204 (PMC12248678; doi:10.3390/foods14132204)
Supplement: Supplementary file 1 [file foods-14-02204-s001.zip › Table S2. The flavor substance data between SC5 and blank.xlsx]

## Sheet: sheet1
Compounds	Class I	Formula	CAS	SC5-1	SC5-2	SC5-3	Blank-3	Blank-2	Blank-1	VIP	P-value	FDR
Octanoic acid, ethyl ester	Aldehyde,Ketones,Esters	C10H20O2	106-32-1	26926.7	24577.8	24664.3	1310.02	1310.02	1310.02	1.24271	0.00101824	0.0117979
5-Methyl-4-hexene-1-yl acetate	Aldehyde,Ketones,Esters	C9H16O2	1000426-93-8	34435.5	35845.7	35800.3	71609.9	71663.5	81001.9	1.23705	0.00539382	0.022467
Butanoic acid, butyl ester	Aldehyde,Ketones,Esters	C8H16O2	109-21-7	7101.65	7101.65	7101.65	49072.5	63174.3	49590.9	1.23838	0.00957337	0.0283098
2,6-Octadiene, 2,6-dimethyl-	Hydrocarbons	C10H18	2792-39-4	203193	228271	206618	425686	355634	484269	1.19675	0.0259675	0.0516853
Undecane, 5-methyl-	Hydrocarbons	C12H26	1632-70-8	1.5495e+06	1.28152e+06	1.48388e+06	2.74473e+06	2.66904e+06	3.18695e+06	1.21329	0.00452757	0.0210608
(Z)-8-methyl-2-Decene	Hydrocarbons	C11H22	74630-25-4	374440	347393	351350	712560	647925	786339	1.2241	0.00977975	0.028715
1,1'-ethylidenebis-Cyclopentane	Hydrocarbons	C12H22	4413-21-2	266705	196127	269025	507584	480614	528231	1.196	0.00191375	0.0146721
trans,trans-1,7-Dimethylspiro[4.5]decane	Hydrocarbons	C12H22	1000111-72-6	1.38393e+06	1.01109e+06	1.32355e+06	2.58041e+06	2.47057e+06	2.68768e+06	1.20041	0.00178581	0.0142178
Azulene	Benzene and substituted derivatives	C10H8	275-51-4	3.72602e+06	3.2938e+06	3.55699e+06	7.32736e+06	6.9232e+06	8.04491e+06	1.22939	0.00302734	0.0171687
3-methyl-Undecane	Hydrocarbons	C12H26	1002-43-3	19639.9	17643.2	26157.1	52712.2	39530.8	47009.1	1.17429	0.00780327	0.0258444
octahydro-1H-Indene	Benzene and substituted derivatives	C9H16	496-10-6	246914	392010	342486	786130	656747	867426	1.17235	0.0057847	0.0228042
(2-methyl-1-propenyl)-Cyclohexane	Hydrocarbons	C10H18	89656-98-4	13870.1	11417.6	12729.1	28273.7	26534	34729	1.21225	0.0148482	0.0355327
cis-1-methyl-4-(1-methylethenyl)-Cyclohexane	Hydrocarbons	C10H18	1879-07-8	41760.3	31897.7	34541.7	97111	65403.7	105933	1.16106	0.0427305	0.0756002
decahydro-2,2-dimethyl-Naphthalene	Benzene and substituted derivatives	C12H22	31124-85-3	1970.63	1970.63	13042.4	22722.1	15849.8	20631	1.00416	0.0420481	0.0748376
2,6-Dimethyl-2-trans-6-octadiene	Terpenoids	C10H18	2609-23-6	203193	228271	206618	425686	355634	484269	1.19675	0.0259675	0.0516853
2-Piperidinone	Heterocyclic compounds	C5H9NO	675-20-7	48256.3	29124.7	46241	84567.7	78657.9	87749.4	1.13568	0.0100551	0.0289664
2-Ethylpiperazine	Heterocyclic compounds	C6H14N2	13961-37-0	686887	569169	655112	1.29545e+06	1.19993e+06	1.44771e+06	1.2161	0.00396829	0.0195377
Thiophene, 2-pentyl-	Heterocyclic compounds	C9H14S	4861-58-9	772811	583806	732832	1.4639e+06	1.37303e+06	1.54992e+06	1.20723	0.000612331	0.00892688
Pyrazine, 2-methoxy-3-(2-methylpropyl)-	Heterocyclic compounds	C9H14N2O	24683-00-9	7.81782e+06	5.82036e+06	7.39424e+06	1.48435e+07	1.40494e+07	1.57418e+07	1.20578	0.000679382	0.00907303
2H-1,2-Oxaborin, 2,3,3-triethyl-3,6-dihydro-	Heterocyclic compounds	C10H19BO	32765-44-9	509202	336745	490571	1.00302e+06	854028	1.04861e+06	1.16769	0.00291198	0.0171687
Indole	Heterocyclic compounds	C8H7N	120-72-9	3.46073e+06	2.3651e+06	2.45308e+06	5.73272e+06	6.9984e+06	5.48299e+06	1.16297	0.00605407	0.0228042
2-methoxy-6-methyl-4H-Pyran-4-one	Heterocyclic compounds	C7H8O3	4225-42-7	38898.4	37335	39310	81398.8	71972.4	103775	1.20187	0.0372053	0.0678546
2-Octen-1-ol, (E)-	Alcohol and amines	C8H16O	18409-17-1	2.93049e+07	2.83128e+07	2.96078e+07	5.5834e+07	5.18621e+07	6.56018e+07	1.21991	0.0188882	0.0413743
2-Octen-1-ol	Alcohol and amines	C8H16O	22104-78-5	2.93049e+07	2.83128e+07	2.96078e+07	5.5834e+07	5.18621e+07	6.56018e+07	1.21991	0.0188882	0.0413743
(Z)-2-Octen-1-ol	Alcohol and amines	C8H16O	26001-58-1	2.93049e+07	2.83128e+07	2.96078e+07	5.5834e+07	5.18621e+07	6.56018e+07	1.21991	0.0188882	0.0413743
(1R,2S,4r)-4-((E)-prop-1-en-1-yl)cyclopentane-1,2-diol	Alcohol and amines	C8H14O2	1010481-89-9	66161.9	48616.4	60730.2	118462	107788	123613	1.19439	0.00118859	0.0123826
1-Octanol	Alcohol and amines	C8H18O	111-87-5	142156	130150	140399	277474	252667	295103	1.22958	0.00467173	0.0211075
(S)-(+)-6-Methyl-1-octanol	Alcohol and amines	C9H20O	110453-78-6	342274	318270	332790	670660	611105	764493	1.22246	0.0140967	0.0347424
Mequinol	Alcohol and amines	C7H8O2	150-76-5	370349	353878	369723	767999	663955	848985	1.22033	0.0170378	0.0394874
2-phenoxy-1-Propanol	Alcohol and amines	C9H12O2	4169-04-4	372626	272853	350576	694703	663270	721578	1.20229	0.0015565	0.013361
Ethanol, 2-methoxyphenyl-	Alcohol and amines	C9H12O2	72403-22-6	784610	565419	749421	1.47524e+06	1.39735e+06	1.51927e+06	1.19743	0.00208686	0.0148959
(E)-2-Octenal	Aldehyde,Ketones,Esters	C8H14O	2548-87-0	1.35612e+06	1.2549e+06	1.29474e+06	2.59695e+06	2.40387e+06	2.88693e+06	1.22693	0.00872142	0.0269805
1-Cyclohexene-1-carboxAldehyde, 4-(1-methylethenyl)-	Aldehyde,Ketones,Esters	C10H14O	2111-75-3	685741	516649	649826	1.28228e+06	1.20361e+06	1.38822e+06	1.20465	0.000820577	0.0102945
5-Hydroxymethylfurfural	Aldehyde,Ketones,Esters	C6H6O3	67-47-0	444576	286910	432016	870545	781617	954222	1.16797	0.00248217	0.0168462
2,6,6-trimethyl-1-Cyclohexene-1-acetAldehyde	Aldehyde,Ketones,Esters	C11H18O	472-66-2	3921.58	3921.58	3921.58	30848.3	28575.8	22856.9	1.2354	0.0100753	0.0289664
Phenylglyoxal	Aldehyde,Ketones,Esters	C8H6O2	1074-12-0	9732.35	9732.35	9732.35	69091.8	77530.9	65094	1.24045	0.00361065	0.0186851
7-methyl-5-Octen-4-one	Aldehyde,Ketones,Esters	C9H16O	32064-78-1	26912.8	37533.9	40687.2	76935.2	60204.3	76065.6	1.15558	0.00749376	0.0256398
6-Methyl-3,5-heptadiene-2-one	Aldehyde,Ketones,Esters	C8H12O	1604-28-0	896761	827534	893663	1.86055e+06	1.56718e+06	2.0233e+06	1.2157	0.0171684	0.0394874
2-Undecanone	Aldehyde,Ketones,Esters	C11H22O	112-12-9	190129	115241	148157	284407	373201	301007	1.13599	0.00954016	0.0283098
2-Decanone	Aldehyde,Ketones,Esters	C10H20O	693-54-9	1.22593e+06	901327	1.1904e+06	2.36532e+06	2.04759e+06	2.60694e+06	1.18627	0.00521978	0.0220509
5-Ethyl-5-(propan-2-yl)imidazolidine-2,4-dione	Heterocyclic compounds	C8H14N2O2	98492-91-2	1357.7	1357.7	1357.7	8469.45	7334.31	8738.99	1.24047	0.00395526	0.0195377
Ketone, methyl 2,4,5-trimethylpyrrol-3-yl	Aldehyde,Ketones,Esters	C9H13NO	19005-95-9	4994.15	4994.15	4994.15	53799.1	50357.3	37856.2	1.23496	0.0128338	0.0334163
2-methoxy-Phenol	Benzene and substituted derivatives	C7H8O2	90-05-1	370349	353878	369723	767999	663955	848985	1.22033	0.0170378	0.0394874
Phenol, 4-butyl-	Benzene and substituted derivatives	C10H14O	1638-22-8	13911	10927.5	19396.4	58309.8	51969.7	39202.4	1.18262	0.0134249	0.0338897
Phenol, 2-butyl-	Aldehyde,Ketones,Esters	C10H14O	3180-09-4	13911	10927.5	19396.4	58309.8	51969.7	39202.4	1.18262	0.0134249	0.0338897
Caprolactam	Alcohol and amines	C6H11NO	105-60-2	33884.4	26794.2	32138.4	67029.4	60498.4	67356.1	1.21563	0.000390298	0.0068975
5H-Tetrazol-5-Amine	Alcohol and amines	CH3N5	1000273-02-0	180999	148251	175155	358441	320387	380452	1.21631	0.002152	0.0151005
Bicyclo[2.2.2]octan-1-amine	Alcohol and amines	C8H15N	1193-42-6	32902.4	35500.6	42299.4	77798.7	74736.3	81926.7	1.22349	0.000455361	0.00725075
.beta.-Myrcene	Terpenoids	C10H16	123-35-3	76278.7	77439.6	73879.3	164682	165155	202005	1.22806	0.0140355	0.0347424
methoxy-phenyl-_Oxime-	Nitrogen compounds	C8H9NO2	1000222-86-6	3129.13	3129.13	3129.13	29832.1	30525.4	15645.6	1.21141	0.044517	0.0774355
