# Supplementary material for: Effects of Saccharomyces cerevisiae Fermentation on Off-Odour Reduction and Flavour Compounds in Pig Large Intestines
Source: Foods. 2025 Jun 23;14(13):2204. doi: 10.3390/foods14132204 (PMC12248678; doi:10.3390/foods14132204)
Supplement: Supplementary file 1 [file foods-14-02204-s001.zip › Table S3. The flavor substance data between SC5 and WF.xlsx]

## Sheet: Sheet1
Index	Compounds	物质	Class I	物质一级分类	Formula	CAS	SC5-1	SC5-2	SC5-3	WF-1	WF-2	WF-3	VIP	P-value	FDR	Fold_Change	Log2FC	Type
AMW1734	2-FurancarboxAldehyde, 5-methyl-	5-甲基糠醛	Aldehyde,Ketones,Esters	醛、酮、酯类	C6H6O2	620-02-0	2.39903e+07	2.54852e+07	2.53498e+07	3.73128e+07	3.44877e+07	4.34469e+07	1.41598	0.032956	0.22286	0.649259	-0.623135	down
AMW0687	4-ethyl-Octane	4-乙基辛烷	Hydrocarbons	烃类	C10H22	15869-86-0	2.37101e+07	2.52166e+07	2.50598e+07	3.66224e+07	3.34996e+07	4.30287e+07	1.40212	0.0398349	0.22286	0.653876	-0.612911	down
AMW1327	N-ethyl-Cyclopentanamine	N-乙基-环戊胺	Alcohol and amines	醇、胺类	C7H15N	45592-46-9	2.63003e+06	2.57415e+06	2.50357e+06	4.0473e+06	3.75365e+06	4.75958e+06	1.43166	0.0308474	0.22286	0.613648	-0.704516	down
AMW1126	7-methyl-5-Octen-4-one	7-甲基-5-辛烯-4-酮	Aldehyde,Ketones,Esters	醛、酮、酯类	C9H16O	32064-78-1	26912.8	37533.9	40687.2	60963.5	47964.4	69047.7	1.26249	0.03707	0.22286	0.590721	-0.759452	down
AMW1029	(S)-2-Chloro-3-methylbutyric acid	（S）-2-氯-3-甲基丁酸	Organic acid and Its derivatives	有机酸及其衍生物	C5H9ClO2	26782-74-1	146968	144653	145987	214723	199090	254796	1.40825	0.0432098	0.226982	0.654504	-0.611525	down
AMW0788	3-methyl-Cyclopentanone	3-甲基-环戊酮	Aldehyde,Ketones,Esters	醛、酮、酯类	C6H10O	1757-42-2	38163.7	35888.4	31900.7	55251.6	53216	55925	1.45389	0.00323694	0.211434	0.644511	-0.633724	down
AMW0897	2-propenyl-Cyclohexane	2-丙烯基-环己烷	Benzene and substituted derivatives	苯及其衍生物	C9H16	2114-42-3	428780	422752	396120	627013	566723	735564	1.40076	0.0395072	0.22286	0.646686	-0.628863	down
AMW0514	.beta.-Myrcene	月桂烯	Terpenoids	萜类	C10H16	123-35-3	76278.7	77439.6	73879.3	146624	128035	159539	1.46452	0.0161783	0.222701	0.52418	-0.931864	down
AMW0420	trans-3-methyl-6-(1-methylethyl)-Cyclohexene	反式-3-甲基-6-(1-甲基乙基)-环己烯	Hydrocarbons	烃类	C10H18	1124-26-1	1.76698e+06	1.73682e+06	1.73719e+06	2.53523e+06	2.39789e+06	2.96832e+06	1.42263	0.0351915	0.22286	0.663296	-0.592276	down
AMW0468	1-methyl-1H-Pyrrole-2-carboxaldehyde	1-甲基-1H-吡咯-2-甲醛	Heterocyclic compounds	杂环化合物	C6H7NO	1192-58-1	2.19237e+06	2.32816e+06	2.32511e+06	3.33668e+06	3.05007e+06	3.95411e+06	1.39025	0.0452204	0.226982	0.661999	-0.5951	down
AMW1536	2,5-Dimethylfuran-3-thiol	二甲基呋喃硫醇	Heterocyclic compounds	杂环化合物	C6H8OS	55764-23-3	94816.4	92315.1	93726.4	155343	137142	164667	1.45864	0.0177515	0.222701	0.614365	-0.702832	down
AMW1372	octahydro-1H-Indene	八氢-1H-茚	Benzene and substituted derivatives	苯及其衍生物	C9H16	496-10-6	246914	392010	342486	586727	499073	727756	1.29479	0.0321376	0.22286	0.541152	-0.885894	down
AMW0271	1,4-dimethyl-Pyrazole	1,4-二甲基吡唑	Heterocyclic compounds	杂环化合物	C5H8N2	1072-68-0	29881.4	19762	27366.5	40552.8	39050.6	48199.6	1.31104	0.015337	0.221763	0.602567	-0.730807	down
AMW2188	(2-methyl-1-propenyl)-Cyclohexane	(2-甲基-1-丙烯基)-环己烷	Hydrocarbons	烃类	C10H18	89656-98-4	13870.1	11417.6	12729.1	22629.8	21096.3	21994.5	1.46311	0.000928682	0.210775	0.578461	-0.789709	down
AMW0471	Bicyclo[2.2.2]octan-1-amine	双环[2.2.2]辛烷-1-胺	Alcohol and amines	醇、胺类	C8H15N	1193-42-6	32902.4	35500.6	42299.4	62347.2	48585.1	61656.7	1.33759	0.0242419	0.22286	0.641422	-0.640654	down
AMW0707*134	Phenol, 4-butyl-	4-丁基-苯酚	Benzene and substituted derivatives	苯及其衍生物	C10H14O	1638-22-8	13911	10927.5	19396.4	36758.3	29665.2	28745.3	1.35675	0.00871676	0.211434	0.464804	-1.1053	down
AMW0101	3-Methylbutan-2-yl (E)-2-methylbut-2-enoate	3-甲基丁烷-2-基 (E)-2-甲基丁-2-烯酸	Organic acid and Its derivatives	有机酸及其衍生物	C10H18O2	1000373-73-4	7499.62	8362.97	7494.58	12418.1	12438	14479.4	1.4496	0.00793206	0.211434	0.593792	-0.751971	down
AMW0405	2-Undecanone	十一烷酮	Aldehyde,Ketones,Esters	醛、酮、酯类	C11H22O	112-12-9	190129	115241	148157	253293	297909	246900	1.31989	0.0155341	0.221763	0.568256	-0.815387	down
AMW0328	Butanoic acid, butyl ester	丁酸丁酯	Aldehyde,Ketones,Esters	醛、酮、酯类	C8H16O2	109-21-7	7101.65	7101.65	7101.65	53081.3	38548.7	38605.7	1.48679	0.017271	0.222701	0.163588	-2.61186	down
AMW0037	methoxy-phenyl-_Oxime-	甲氧基-苯基-肟	Nitrogen compounds	含氮化合物	C8H9NO2	1000222-86-6	3129.13	3129.13	3129.13	19407.8	18005.7	20442	1.49304	0.00190408	0.211434	0.162255	-2.62366	down
AMW0835	Ketone, methyl 2,4,5-trimethylpyrrol-3-yl	甲基2,4,5-三甲基吡咯-3-基-酮	Aldehyde,Ketones,Esters	醛、酮、酯类	C9H13NO	19005-95-9	4994.15	4994.15	4994.15	32238.7	24970.8	25861.7	1.48998	0.0100158	0.211434	0.180357	-2.47107	down
AMW1345	2,6,6-trimethyl-1-Cyclohexene-1-acetAldehyde	2,6,6-三甲基-1-环己烯-1-乙醛	Aldehyde,Ketones,Esters	醛、酮、酯类	C11H18O	472-66-2	3921.58	3921.58	3921.58	26650.6	19607.9	22558.3	1.48879	0.0113331	0.211434	0.170957	-2.54829	down
AMW0238	Octanoic acid, ethyl ester	辛酸乙酯	Aldehyde,Ketones,Esters	醛、酮、酯类	C10H20O2	106-32-1	26926.7	24577.8	24664.3	1310.02	1310.02	1310.02	1.49369	0.00101824	0.210775	19.3812	4.27658	up
AMW1122*134	Phenol, 2-butyl-	2-丁基苯酚	Aldehyde,Ketones,Esters	醛、酮、酯类	C10H14O	3180-09-4	13911	10927.5	19396.4	36758.3	29665.2	28745.3	1.35675	0.00871676	0.211434	0.464804	-1.1053	down

## Sheet: Sheet2
Compounds	Class I	Formula	CAS	SC5-1	SC5-2	SC5-3	WF-1	WF-2	WF-3	VIP	P-value	FDR
Butanoic acid, butyl ester	Aldehyde,Ketones,Esters	C8H16O2	109-21-7	7101.65	7101.65	7101.65	53081.3	38548.7	38605.7	1.48679	0.017271	0.222701
Octanoic acid, ethyl ester	Aldehyde,Ketones,Esters	C10H20O2	106-32-1	26926.7	24577.8	24664.3	1310.02	1310.02	1310.02	1.49369	0.00101824	0.210775
Phenol, 4-butyl-	Benzene and substituted derivatives	C10H14O	1638-22-8	13911	10927.5	19396.4	36758.3	29665.2	28745.3	1.35675	0.00871676	0.211434
Phenol, 2-butyl-	Aldehyde,Ketones,Esters	C10H14O	3180-09-4	13911	10927.5	19396.4	36758.3	29665.2	28745.3	1.35675	0.00871676	0.211434
trans-3-methyl-6-(1-methylethyl)-Cyclohexene	Hydrocarbons	C10H18	1124-26-1	1.76698e+06	1.73682e+06	1.73719e+06	2.53523e+06	2.39789e+06	2.96832e+06	1.42263	0.0351915	0.22286
4-ethyl-Octane	Hydrocarbons	C10H22	15869-86-0	2.37101e+07	2.52166e+07	2.50598e+07	3.66224e+07	3.34996e+07	4.30287e+07	1.40212	0.0398349	0.22286
2-propenyl-Cyclohexane	Benzene and substituted derivatives	C9H16	2114-42-3	428780	422752	396120	627013	566723	735564	1.40076	0.0395072	0.22286
(2-methyl-1-propenyl)-Cyclohexane	Hydrocarbons	C10H18	89656-98-4	13870.1	11417.6	12729.1	22629.8	21096.3	21994.5	1.46311	0.000928682	0.210775
octahydro-1H-Indene	Benzene and substituted derivatives	C9H16	496-10-6	246914	392010	342486	586727	499073	727756	1.29479	0.0321376	0.22286
1-methyl-1H-Pyrrole-2-carboxaldehyde	Heterocyclic compounds	C6H7NO	1192-58-1	2.19237e+06	2.32816e+06	2.32511e+06	3.33668e+06	3.05007e+06	3.95411e+06	1.39025	0.0452204	0.226982
2,5-Dimethylfuran-3-thiol	Heterocyclic compounds	C6H8OS	55764-23-3	94816.4	92315.1	93726.4	155343	137142	164667	1.45864	0.0177515	0.222701
1,4-dimethyl-Pyrazole	Heterocyclic compounds	C5H8N2	1072-68-0	29881.4	19762	27366.5	40552.8	39050.6	48199.6	1.31104	0.015337	0.221763
(S)-2-Chloro-3-methylbutyric acid	Organic acid and Its derivatives	C5H9ClO2	26782-74-1	146968	144653	145987	214723	199090	254796	1.40825	0.0432098	0.226982
3-Methylbutan-2-yl (E)-2-methylbut-2-enoate	Organic acid and Its derivatives	C10H18O2	1000373-73-4	7499.62	8362.97	7494.58	12418.1	12438	14479.4	1.4496	0.00793206	0.211434
2-FurancarboxAldehyde, 5-methyl-	Aldehyde,Ketones,Esters	C6H6O2	620-02-0	2.39903e+07	2.54852e+07	2.53498e+07	3.73128e+07	3.44877e+07	4.34469e+07	1.41598	0.032956	0.22286
2,6,6-trimethyl-1-Cyclohexene-1-acetAldehyde	Aldehyde,Ketones,Esters	C11H18O	472-66-2	3921.58	3921.58	3921.58	26650.6	19607.9	22558.3	1.48879	0.0113331	0.211434
3-methyl-Cyclopentanone	Aldehyde,Ketones,Esters	C6H10O	1757-42-2	38163.7	35888.4	31900.7	55251.6	53216	55925	1.45389	0.00323694	0.211434
7-methyl-5-Octen-4-one	Aldehyde,Ketones,Esters	C9H16O	32064-78-1	26912.8	37533.9	40687.2	60963.5	47964.4	69047.7	1.26249	0.03707	0.22286
2-Undecanone	Aldehyde,Ketones,Esters	C11H22O	112-12-9	190129	115241	148157	253293	297909	246900	1.31989	0.0155341	0.221763
Ketone, methyl 2,4,5-trimethylpyrrol-3-yl	Aldehyde,Ketones,Esters	C9H13NO	19005-95-9	4994.15	4994.15	4994.15	32238.7	24970.8	25861.7	1.48998	0.0100158	0.211434
Bicyclo[2.2.2]octan-1-amine	Alcohol and amines	C8H15N	1193-42-6	32902.4	35500.6	42299.4	62347.2	48585.1	61656.7	1.33759	0.0242419	0.22286
N-ethyl-Cyclopentanamine	Alcohol and amines	C7H15N	45592-46-9	2.63003e+06	2.57415e+06	2.50357e+06	4.0473e+06	3.75365e+06	4.75958e+06	1.43166	0.0308474	0.22286
.beta.-Myrcene	Terpenoids	C10H16	123-35-3	76278.7	77439.6	73879.3	146624	128035	159539	1.46452	0.0161783	0.222701
methoxy-phenyl-_Oxime-	Nitrogen compounds	C8H9NO2	1000222-86-6	3129.13	3129.13	3129.13	19407.8	18005.7	20442	1.49304	0.00190408	0.211434
