# Supplementary material for: Effects of Saccharomyces cerevisiae Fermentation on Off-Odour Reduction and Flavour Compounds in Pig Large Intestines
Source: Foods. 2025 Jun 23;14(13):2204. doi: 10.3390/foods14132204 (PMC12248678; doi:10.3390/foods14132204)
Supplement: Supplementary file 1 [file foods-14-02204-s001.zip › Table S4. The flavor substance data between WF and blank.xlsx]

## Sheet: sheet1
Compounds	Class I	Formula	CAS	WF-1	WF-2	WF-3	Blank-3	Blank-2	Blank-1	VIP	P-value	FDR
2-phenoxy-1-Propanol	Alcohol and amines	C9H12O2	4169-04-4	440636	327406	391923	694703	663270	721578	1.36562	0.00370493	0.0838975
Ethanol, 2-methoxyphenyl-	Alcohol and amines	C9H12O2	72403-22-6	934711	691227	824981	1.47524e+06	1.39735e+06	1.51927e+06	1.3642	0.00397888	0.0838975
(1R,2S,4r)-4-((E)-prop-1-en-1-yl)cyclopentane-1,2-diol	Alcohol and amines	C8H14O2	1010481-89-9	85443.2	59521.9	67560.3	118462	107788	123613	1.30605	0.0114579	0.0838975
2-butyl-1-Octanol	Alcohol and amines	C12H26O	3913-02-8	9437.35	7121.1	9757.75	14145	13171.9	14643.4	1.30519	0.0113376	0.0838975
1-Heptanol	Alcohol and amines	C7H16O	111-70-6	16362.5	12522.9	12654.2	23833.9	23287.2	18614.1	1.27013	0.0203721	0.104901
5-Ethyl-5-(propan-2-yl)imidazolidine-2,4-dione	Heterocyclic compounds	C8H14N2O2	98492-91-2	1357.7	1357.7	1357.7	8469.45	7334.31	8738.99	1.42315	0.00395526	0.0838975
Acetylacetone	Aldehyde,Ketones,Esters	C5H8O2	123-54-6	1396.95	1396.95	6984.75	10587	11509.7	15841	1.18084	0.0197371	0.104901
Acetophenone	Aldehyde,Ketones,Esters	C8H8O	98-86-2	21883.8	31498.9	21550.5	48561.9	43694	46621.2	1.32217	0.0121351	0.0838975
2,4-Cycloheptadien-1-one, 2,6,6-trimethyl-	Terpenoids	C10H14O	503-93-5	9136.36	9730.87	8137.27	15904.2	14301.6	18694.1	1.36209	0.0197497	0.104901
Ketone, methyl 2,4,5-trimethylpyrrol-3-yl	Aldehyde,Ketones,Esters	C9H13NO	19005-95-9	32238.7	24970.8	25861.7	53799.1	50357.3	37856.2	1.27227	0.0381688	0.141882
Acetophenone, 4'-hydroxy-	Aldehyde,Ketones,Esters	C8H8O2	99-93-4	38336.7	27624.9	33204.2	56443.8	53242.6	56272.2	1.33926	0.0119773	0.0838975
Ethanone, 1-(3-hydroxyphenyl)-	Aldehyde,Ketones,Esters	C8H8O2	121-71-1	38336.7	27624.9	33204.2	56443.8	53242.6	56272.2	1.33926	0.0119773	0.0838975
2'-methyl-Propiophenone	Aldehyde,Ketones,Esters	C10H12O	2040-14-4	19207.9	15130.7	17192.6	27690.8	26883.6	27618.7	1.36869	0.0102577	0.0838975
2-Decanone	Aldehyde,Ketones,Esters	C10H20O	693-54-9	1.64308e+06	1.31476e+06	1.56303e+06	2.36532e+06	2.04759e+06	2.60694e+06	1.30723	0.017827	0.101101
(3a.alpha., 6a.alpha., 9a.alpha., 9b.beta.)-Perhydrophenalene	Alcohol and amines	C13H22	40250-64-4	2588.2	2588.2	2588.2	15104	14068.2	12941	1.42283	0.00296262	0.0838975
Cyclopentanemethanamine, 5-amino-2,2,4-trimethyl-	Alcohol and amines	C9H20N2	67907-32-8	4487.61	3572.07	4614.28	7633.76	7441.11	7078.53	1.36501	0.00360345	0.0838975
Caprolactam	Alcohol and amines	C6H11NO	105-60-2	43252.3	32032.9	39515.7	67029.4	60498.4	67356.1	1.34477	0.0040421	0.0838975
5H-Tetrazol-5-Amine	Alcohol and amines	CH3N5	1000273-02-0	239340	190020	241121	358441	320387	380452	1.32387	0.00594687	0.0838975
2(3H)-Furanone, dihydro-5-pentyl-	Aldehyde,Ketones,Esters	C9H16O2	104-61-0	43935.5	36326.7	41710.1	83746.7	87399.7	68544.3	1.37092	0.0120923	0.0838975
Propanoic acid, 2-methyl-, 3-hydroxy-2,2,4-trimethylpentyl ester	Aldehyde,Ketones,Esters	C12H24O3	77-68-9	70326	61671.3	74636.6	130946	131012	112139	1.37789	0.00337385	0.0838975
6-Nonynoic acid, methyl ester	Aldehyde,Ketones,Esters	C10H16O2	20731-17-3	27267.7	25379.1	27684.3	50585	49920.5	44237.8	1.40328	0.00446053	0.0838975
4-tert-Butylcyclohexyl acetate	Aldehyde,Ketones,Esters	C12H22O2	32210-23-4	59552.3	54505	65938.1	109321	109733	90072.9	1.3556	0.00989931	0.0838975
2-Furancarboxylic acid, 2-dimethylaminoethyl ester	Heterocyclic compounds	C9H13NO3	1000331-10-1	223645	164549	192853	338103	323613	335949	1.3567	0.010698	0.0838975
Hexanoic acid, butyl ester	Aldehyde,Ketones,Esters	C10H20O2	626-82-4	56328.2	44495.6	55205	87798.4	76293.9	89715.8	1.33853	0.00460028	0.0838975
3-methyl-Undecane	Hydrocarbons	C12H26	1002-43-3	25466.9	26561.3	23225.7	52712.2	39530.8	47009.1	1.36755	0.0246138	0.115797
1,1'-ethylidenebis-Cyclopentane	Hydrocarbons	C12H22	4413-21-2	325532	239876	281982	507584	480614	528231	1.36234	0.00363943	0.0838975
trans,trans-1,7-Dimethylspiro[4.5]decane	Hydrocarbons	C12H22	1000111-72-6	1.65856e+06	1.22082e+06	1.45076e+06	2.58041e+06	2.47057e+06	2.68768e+06	1.36236	0.00437303	0.0838975
Benzene, 1-methyl-4-(1-methylpropyl)-	Benzene and substituted derivatives	C11H16	1595-16-0	23301.9	20706.8	24502.6	44806	33213.8	44299.4	1.33399	0.0331149	0.135738
Azulene	Benzene and substituted derivatives	C10H8	275-51-4	5.10036e+06	3.44489e+06	5.05067e+06	7.32736e+06	6.9232e+06	8.04491e+06	1.25752	0.0161318	0.0967907
3,8-dimethyl-Decane	Hydrocarbons	C12H26	17312-55-9	30332.6	26132.6	31157.7	49505.9	42274.9	50312.4	1.35871	0.0067621	0.0838975
2-methyl-2-Undecene	Hydrocarbons	C12H24	56888-88-1	1.20183e+06	882757	985350	1.59224e+06	1.63994e+06	1.64495e+06	1.33188	0.0207775	0.104901
Dodecane	Hydrocarbons	C12H26	112-40-3	110875	92476.9	124779	174002	151432	183652	1.29072	0.0107285	0.0838975
2-(4-Bromobutyl)-furan	Heterocyclic compounds	C8H11BrO	66356-49-8	255867	184545	221015	397371	387609	406607	1.35936	0.00946494	0.0838975
4-[pyrrolidin-2-one-5-yl]-Butan-2-one	Heterocyclic compounds	C8H13NO2	117155-74-5	4.61312e+06	3.38688e+06	4.11386e+06	7.2031e+06	6.78141e+06	7.50922e+06	1.35687	0.0036193	0.0838975
Pyrazine, 2-methoxy-3-(2-methylpropyl)-	Heterocyclic compounds	C9H14N2O	24683-00-9	9.51645e+06	7.46198e+06	8.19166e+06	1.48435e+07	1.40494e+07	1.57418e+07	1.37845	0.00132765	0.0838975
Thiophene, 2-pentyl-	Heterocyclic compounds	C9H14S	4861-58-9	942843	742652	809574	1.4639e+06	1.37303e+06	1.54992e+06	1.37719	0.00137559	0.0838975
2-pentyl-Piperidine	Heterocyclic compounds	C10H21N	33354-97-1	22155.1	19936.4	23498.7	36245.9	39731.2	32901.1	1.36636	0.00724934	0.0838975
2-Pentoxy-tetrahydropyran	Heterocyclic compounds	C10H20O2	32767-70-7	369119	255023	318435	491283	497126	540947	1.30122	0.0144156	0.0904253
1-Ethyl-1H-pyrazole-3,4-diamine	Heterocyclic compounds	C5H10N4	1000460-38-8	19168.7	11770.5	18218.9	27657.5	24845	26029.4	1.1996	0.0399736	0.143759
2-Piperidinone	Heterocyclic compounds	C5H9NO	675-20-7	57543.6	47784.8	54407.2	84567.7	78657.9	87749.4	1.37443	0.00152381	0.0838975
2H-1,2-Oxaborin, 2,3,3-triethyl-3,6-dihydro-	Heterocyclic compounds	C10H19BO	32765-44-9	683886	545843	652654	1.00302e+06	854028	1.04861e+06	1.31482	0.0116481	0.0838975
2-Hydroxymethyl-2-methyl-pyrrolidine-1-carboxaldehyde	Heterocyclic compounds	C7H13NO2	1000189-82-1	44146.6	36282.3	48557.6	71455.8	61809.3	65443.5	1.30612	0.00811685	0.0838975
1-Cyclohexene-1-carboxAldehyde, 4-(1-methylethenyl)-	Aldehyde,Ketones,Esters	C10H14O	2111-75-3	847126	655559	716131	1.28228e+06	1.20361e+06	1.38822e+06	1.36632	0.00211404	0.0838975
2-Decenal, (Z)-	Aldehyde,Ketones,Esters	C10H18O	2497-25-8	295752	212265	254210	405542	410331	404847	1.32488	0.0234975	0.111815
5-Hydroxymethylfurfural	Aldehyde,Ketones,Esters	C6H6O3	67-47-0	591667	477661	572113	870545	781617	954222	1.33548	0.00828931	0.0838975
3-Methyl-1-adamantanecarboxylic acid	Organic acid and Its derivatives	C12H18O2	1000504-38-9	17703.9	15454.9	11934.5	28053.7	26806	20260.2	1.22408	0.0325694	0.134837
Heptanoic Acid	Organic acid and Its derivatives	C7H14O2	111-14-8	4790.34	3983.19	3873.66	7198.03	6649.44	6361.39	1.35963	0.00291364	0.0838975
isothiocyanato-Cyclohexane	Others	C7H11NS	1122-82-3	478590	361204	423470	727604	750716	610250	1.31719	0.00876542	0.0838975
2-Methylthiolane, S,S-dioxide	Others	C5H10O2S	1003-46-9	372558	276780	330989	582323	539195	488129	1.32367	0.00570391	0.0838975
Pulegone	Terpenoids	C10H16O	89-82-7	20926.2	19097.4	18551.7	34188.6	25879.7	30180.2	1.32243	0.0387263	0.141882
